# Supplementary material for: Comparative study of the protein profiles of Sunki mandarin and Rangpur lime plants in response to water deficit
Source: BMC Plant Biol. 2015 Mar 3;15:69. doi: 10.1186/s12870-015-0416-6 (PMC4355367; doi:10.1186/s12870-015-0416-6)
Supplement: Additional 3: Table S2. — Specific Gene Ontology (GO) classes derived from protein-protein interactions observed in different clusters. [file 12870_2015_416_MOESM3_ESM.xls]

## Sheet: Cluster Bingo Rangpur Lime
Table S1. Specific Gene Ontology (GO) classes derived from protein-protein interactions observed in different clusters.
	GO-ID	p-value	corr p-valuea	xb	nc	Function	Protein
Cluster 1	50896	1.2697E-4	5.9263E-3	14	3207	response to stimulus	AT5G51830|PAD3|CBP60G|RHL41|WRKY75|CYP81F2|AT1G20950|CYP71A12|PDR12|ATBCB|GRX480|WRKY6|YLS9|AT2G32020	AT5G51830|PAD3|CBP60G|RHL41|WRKY75|CYP81F2|AT1G20950|CYP71A12|PDR12|ATBCB|GRX480|WRKY6|YLS9|AT2G32020
	42221	1.6221E-4	5.9263E-3	10	1710	response to chemical stimulus	PAD3|AT5G51830|PDR12|ATBCB|GRX480|CBP60G|RHL41|WRKY6|AT1G20950|AT2G32020	PAD3|AT5G51830|PDR12|ATBCB|GRX480|CBP60G|RHL41|WRKY6|AT1G20950|AT2G32020
	9607	1.6348E-4	5.9263E-3	6	550	response to biotic stimulus	PAD3|CYP71A12|PDR12|CBP60G|YLS9|CYP81F2	PAD3|CYP71A12|PDR12|CBP60G|YLS9|CYP81F2
	9617	4.7793E-4	1.5400E-2	4	241	response to bacterium	PAD3|CYP71A12|CBP60G|CYP81F2	PAD3|CYP71A12|CBP60G|CYP81F2
	51707	1.1508E-3	2.6004E-2	5	528	response to other organism	PAD3|CYP71A12|CBP60G|YLS9|CYP81F2	PAD3|CYP71A12|CBP60G|YLS9|CYP81F2
	42435	1.4528E-3	2.6004E-2	2	37	indole derivative biosynthetic process	PAD3|CYP81F2	PAD3|CYP81F2
	43620	3.0465E-3	3.8268E-2	1	2	regulation of transcription in response to stress	WRKY75	WRKY75
	9642	5.6877E-3	4.7686E-2	2	74	response to light intensity	ATBCB|RHL41	ATBCB|RHL41
	6950	5.7297E-3	4.7686E-2	8	1853	response to stress	PAD3|ATBCB|CBP60G|RHL41|WRKY75|WRKY6|YLS9|CYP81F2	PAD3|ATBCB|CBP60G|RHL41|WRKY75|WRKY6|YLS9|CYP81F2
	10338	6.0840E-3	4.7686E-2	1	4	leaf formation	CYP78A5	CYP78A5
	15692	6.0840E-3	4.7686E-2	1	4	lead ion transport	PDR12	PDR12
	32101	6.0840E-3	4.7686E-2	1	4	regulation of response to external stimulus	WRKY75	WRKY75
Cluster 2	GO-ID	p-value	corr p-value	x	n	Function	Protein
	6508	3.2065E-54	1.2768E-52	47	614	proteolysis	RPN1A|RPT1A|AT5G23540|AT2G05840|MPPBETA|PBD1|PBC2|PBC1|UBQ4|AT4G24820|PBG1|EMB2719|RPN8A|PBA1|RAD23-3|AT1G75990|RPT5A|PAE1|RPT5B|PAG1|PAE2|AT3G26340|RPT4A|RPT2A|AT1G16190|PAC1|PBE1|RPN10|ATS9|RPT3|EMB2107|PBD2|PBB2|AT5G45620|PBB1|PBF1|RPN12B|AT5G35590|AT1G51980|RPN12A|RPN5B|PAF2|PAF1|PAD2|RPT6A|PAD1|AT1G16470	RPN1A|RPT1A|AT5G23540|AT2G05840|MPPBETA|PBD1|PBC2|PBC1|UBQ4|AT4G24820|PBG1|EMB2719|RPN8A|PBA1|RAD23-3|AT1G75990|RPT5A|PAE1|RPT5B|PAG1|PAE2|AT3G26340|RPT4A|RPT2A|AT1G16190|PAC1|PBE1|RPN10|ATS9|RPT3|EMB2107|PBD2|PBB2|AT5G45620|PBB1|PBF1|RPN12B|AT5G35590|AT1G51980|RPN12A|RPN5B|PAF2|PAF1|PAD2|RPT6A|PAD1|AT1G16470
	10038	2.3805E-15	5.2133E-14	17	350	response to metal ion	GAPC1|RPT2A|PAC1|MTLPD2|PBE1|AT5G63680|ATS9|ATPPA6|LOS2|PBD2|PBG1|AT5G35590|PBA1|PAD2|PAE1|AT1G16470|PAG1	GAPC1|RPT2A|PAC1|MTLPD2|PBE1|AT5G63680|ATS9|ATPPA6|LOS2|PBD2|PBG1|AT5G35590|PBA1|PAD2|PAE1|AT1G16470|PAG1
	42221	3.2432E-8	5.4635E-7	22	1710	response to chemical stimulus	GAPC1|RPT2A|PAC1|MTLPD2|PBE1|RPN10|AT5G63680|ATS9|ATPPA6|LOS2|EMB1467|PBD2|PBG1|AT5G35590|PBA1|RPN12A|PAF1|PAD2|PAE1|AT1G16470|RPT5B|PAG1	GAPC1|RPT2A|PAC1|MTLPD2|PBE1|RPN10|AT5G63680|ATS9|ATPPA6|LOS2|EMB1467|PBD2|PBG1|AT5G35590|PBA1|RPN12A|PAF1|PAD2|PAE1|AT1G16470|RPT5B|PAG1
	9266	3.6201E-6	5.2854E-5	9	359	response to temperature stimulus	GAPC1|RPT2A|LOS2|AT5G38470|CDC2|RPN12A|PAD2|RPN10|PAG1	GAPC1|RPT2A|LOS2|AT5G38470|CDC2|RPN12A|PAD2|RPN10|PAG1
	6119	3.4605E-5	4.4579E-4	4	54	oxidative phosphorylation	AT5G13450|CI51|AT2G33040|SDH1-1	AT5G13450|CI51|AT2G33040|SDH1-1
	9408	8.5672E-5	9.4121E-4	5	131	response to heat	GAPC1|RPT2A|RPN12A|PAD2|RPN10	GAPC1|RPT2A|RPN12A|PAD2|RPN10
	9628	1.4662E-4	1.4596E-3	13	1168	response to abiotic stimulus	GAPC1|RPT2A|CDC2|RPN10|ATPPA6|RPT3|LOS2|PBG1|AT5G38470|PBA1|RPN12A|PAD2|PAG1	GAPC1|RPT2A|CDC2|RPN10|ATPPA6|RPT3|LOS2|PBG1|AT5G38470|PBA1|RPN12A|PAD2|PAG1
	6950	4.3331E-4	3.8733E-3	16	1853	response to stress	GAPC1|RPT2A|AT1G16190|CDC2|RPN10|ATPPA6|LOS2|EMB1467|AT5G38470|PBG1|PBF1|PBA1|RPN12A|RAD23-3|PAD2|PAG1	GAPC1|RPT2A|AT1G16190|CDC2|RPN10|ATPPA6|LOS2|EMB1467|AT5G38470|PBG1|PBF1|PBA1|RPN12A|RAD23-3|PAD2|PAG1
	48366	6.2230E-4	5.2417E-3	5	201	leaf development	RPT2A|FZR2|RPN8A|RPN12A|RPN10	RPT2A|FZR2|RPN8A|RPN12A|RPN10
	6754	1.0779E-3	7.5112E-3	3	59	ATP biosynthetic process	AT5G13450|AT1G51650|AT2G33040	AT5G13450|AT1G51650|AT2G33040
	9651	1.4350E-3	8.8523E-3	6	360	response to salt stress	GAPC1|ATPPA6|LOS2|PBG1|PBA1|RPN10	GAPC1|ATPPA6|LOS2|PBG1|PBA1|RPN10
	6970	2.0934E-3	1.1908E-2	6	388	response to osmotic stress	GAPC1|ATPPA6|LOS2|PBG1|PBA1|RPN10	GAPC1|ATPPA6|LOS2|PBG1|PBA1|RPN10
	10154	4.7770E-3	2.1350E-2	6	459	fruit development	GAPC1|EMB1467|EMB2107|CDC2|EMB2719|RPN12A	GAPC1|EMB1467|EMB2107|CDC2|EMB2719|RPN12A
	6750	6.8041E-3	2.7594E-2	1	2	glutathione biosynthetic process	PAD2	PAD2
	34220	8.2209E-3	3.1585E-2	2	40	ion transmembrane transport	AT5G13450|AT2G33040	AT5G13450|AT2G33040
	9409	9.2972E-3	3.4510E-2	4	241	response to cold	LOS2|AT5G38470|CDC2|PAG1	LOS2|AT5G38470|CDC2|PAG1
	9607	1.1163E-2	3.9751E-2	6	550	response to biotic stimulus	ATPPA6|RPT2A|PBF1|RPN12A|PAD2|RPN10	ATPPA6|RPT2A|PBF1|RPN12A|PAD2|RPN10
	42787	1.3562E-2	4.2431E-2	1	4	protein ubiquitination involved in ubiquitin-dependent protein catabolic process	UBQ4	UBQ4
Cluster 3	GO-ID	p-value	corr p-value	x	n	Function	Protein
	6950	2.8575E-15	1.8288E-13	38	1854	response to stress	ATGPX2|ATGPX1|AT5G17820|RCI3|TPI|AT5G06730|DL4665W|MDH|GSH1|WRKY75|PRXCB|CAD2|AT5G08670|ATPPA6|LOS2|TAT3|CORI3|C4H|ASP5|AT1G53240|PAL2|PAL1|PAL3|ASN1|MAB1|PCK1|ATPQ|EMB1467|GAPB|GAPA|AT1G30870|4CL2|ALDH12A1|4CL1|AT1G04410|AT5G55070|PGK1|AT5G66390	ATGPX2|ATGPX1|AT5G17820|RCI3|TPI|AT5G06730|DL4665W|MDH|GSH1|WRKY75|PRXCB|CAD2|AT5G08670|ATPPA6|LOS2|TAT3|CORI3|C4H|ASP5|AT1G53240|PAL2|PAL1|PAL3|ASN1|MAB1|PCK1|ATPQ|EMB1467|GAPB|GAPA|AT1G30870|4CL2|ALDH12A1|4CL1|AT1G04410|AT5G55070|PGK1|AT5G66390
	9628	3.3950E-11	6.0838E-10	26	1169	response to abiotic stimulus	RCI3|TPI|DL4665W|MDH|GSH1|PRXCB|CAD2|ATPPA6|LOS2|ATHDH|CORI3|C4H|ASP5|AT1G53240|MTLPD1|ASN1|ATPQ|GAPB|GAPA|4CL3|4CL2|ALDH12A1|4CL1|AT1G04410|PGK1|FAH1	RCI3|TPI|DL4665W|MDH|GSH1|PRXCB|CAD2|ATPPA6|LOS2|ATHDH|CORI3|C4H|ASP5|AT1G53240|MTLPD1|ASN1|ATPQ|GAPB|GAPA|4CL3|4CL2|ALDH12A1|4CL1|AT1G04410|PGK1|FAH1
	42221	5.2508E-11	9.0475E-10	31	1711	response to chemical stimulus	ATGPX2|ADSS|ATGPX1|AT5G17820|RCI3|TPI|AT5G06730|GSH1|CAD2|AT5G08670|ATPPA6|LOS2|TAT3|ATGLDP1|ASP1|CORI3|ASP5|PAL2|PAL1|MTLPD1|MTLPD2|ASN1|PCK1|EMB1467|GAPB|GAPA|AT1G30870|AT1G04410|AT5G55070|PGK1|AT5G66390	ATGPX2|ADSS|ATGPX1|AT5G17820|RCI3|TPI|AT5G06730|GSH1|CAD2|AT5G08670|ATPPA6|LOS2|TAT3|ATGLDP1|ASP1|CORI3|ASP5|PAL2|PAL1|MTLPD1|MTLPD2|ASN1|PCK1|EMB1467|GAPB|GAPA|AT1G30870|AT1G04410|AT5G55070|PGK1|AT5G66390
	10038	1.3610E-10	2.2582E-9	15	351	response to metal ion	CAD2|ATPPA6|ADSS|ASP1|LOS2|GAPB|ASP5|TPI|MTLPD1|AT1G04410|MTLPD2|GSH1|PGK1|ATGLDP1|PCK1	CAD2|ATPPA6|ADSS|ASP1|LOS2|GAPB|ASP5|TPI|MTLPD1|AT1G04410|MTLPD2|GSH1|PGK1|ATGLDP1|PCK1
	6979	2.9922E-8	3.0466E-7	11	247	response to oxidative stress	AT5G08670|ATGPX2|EMB1467|ATGPX1|AT1G30870|AT5G17820|AT5G06730|PAL2|PAL1|AT5G55070|AT5G66390	AT5G08670|ATGPX2|EMB1467|ATGPX1|AT1G30870|AT5G17820|AT5G06730|PAL2|PAL1|AT5G55070|AT5G66390
	9611	2.5704E-7	1.9192E-6	8	133	response to wounding	CORI3|C4H|4CL2|PAL2|4CL1|PAL1|PAL3|TAT3	CORI3|C4H|4CL2|PAL2|4CL1|PAL1|PAL3|TAT3
	6754	3.8806E-7	2.7595E-6	6	59	ATP biosynthetic process	AT5G13450|ATPC2|AT1G51650|ATPC1|AT5G08690|AT2G33040	AT5G13450|ATPC2|AT1G51650|ATPC1|AT5G08690|AT2G33040
	34220	1.3319E-6	7.1035E-6	5	40	ion transmembrane transport	AT5G13450|ATPC2|ATPC1|AT5G08690|AT2G33040	AT5G13450|ATPC2|ATPC1|AT5G08690|AT2G33040
	9416	1.9361E-6	9.9698E-6	12	455	response to light stimulus	LOS2|GAPB|C4H|GAPA|4CL3|4CL2|4CL1|MTLPD1|ASN1|FAH1|ATHDH|PRXCB	LOS2|GAPB|C4H|GAPA|4CL3|4CL2|4CL1|MTLPD1|ASN1|FAH1|ATHDH|PRXCB
	9314	2.7647E-6	1.3856E-5	12	471	response to radiation	LOS2|GAPB|C4H|GAPA|4CL3|4CL2|4CL1|MTLPD1|ASN1|FAH1|ATHDH|PRXCB	LOS2|GAPB|C4H|GAPA|4CL3|4CL2|4CL1|MTLPD1|ASN1|FAH1|ATHDH|PRXCB
	9266	9.2990E-6	4.3990E-5	10	360	response to temperature stimulus	CAD2|LOS2|GAPB|GAPA|RCI3|ASP5|AT1G53240|MDH|GSH1|PGK1	CAD2|LOS2|GAPB|GAPA|RCI3|ASP5|AT1G53240|MDH|GSH1|PGK1
	45333	9.4265E-6	4.3990E-5	5	59	cellular respiration	ATPPC4|CI51|ATPPC2|ATPPC3|ATPPC1	ATPPC4|CI51|ATPPC2|ATPPC3|ATPPC1
	9411	1.5202E-5	6.9493E-5	5	65	response to UV	4CL3|4CL2|4CL1|FAH1|ATHDH	4CL3|4CL2|4CL1|FAH1|ATHDH
	9409	2.1501E-5	9.5059E-5	8	241	response to cold	LOS2|GAPB|GAPA|RCI3|ASP5|AT1G53240|MDH|PGK1	LOS2|GAPB|GAPA|RCI3|ASP5|AT1G53240|MDH|PGK1
	9651	6.0134E-5	2.4945E-4	9	360	response to salt stress	ATPQ|ATPPA6|LOS2|CORI3|RCI3|TPI|ALDH12A1|DL4665W|AT1G04410	ATPQ|ATPPA6|LOS2|CORI3|RCI3|TPI|ALDH12A1|DL4665W|AT1G04410
	6750	6.8199E-5	2.7280E-4	2	3	glutathione biosynthetic process	CAD2|GSH1	CAD2|GSH1
	6970	1.0640E-4	4.1815E-4	9	388	response to osmotic stress	ATPQ|ATPPA6|LOS2|CORI3|RCI3|TPI|ALDH12A1|DL4665W|AT1G04410	ATPQ|ATPPA6|LOS2|CORI3|RCI3|TPI|ALDH12A1|DL4665W|AT1G04410
	9620	1.1128E-4	4.3350E-4	6	157	response to fungus	CAD2|4CL2|4CL1|GSH1|PCK1|PRXCB	CAD2|4CL2|4CL1|GSH1|PCK1|PRXCB
	42435	8.0161E-4	2.6072E-3	3	38	indole derivative biosynthetic process	CAD2|SUR1|GSH1	CAD2|SUR1|GSH1
	15977	8.0311E-4	2.6072E-3	2	9	carbon fixation	GAPB|GAPA	GAPB|GAPA
	2213	1.0007E-3	3.0293E-3	2	10	defense response to insect	CAD2|GSH1	CAD2|GSH1
	6108	1.0007E-3	3.0293E-3	2	10	malate metabolic process	AT5G56720|AT5G43330	AT5G56720|AT5G43330
	42431	1.0007E-3	3.0293E-3	2	10	indole metabolic process	CAD2|GSH1	CAD2|GSH1
	42742	2.4563E-3	6.7926E-3	5	194	defense response to bacterium	CAD2|ATPPA6|GSH1|MAB1|PRXCB	CAD2|ATPPA6|GSH1|MAB1|PRXCB
	19216	2.9589E-3	7.8904E-3	2	17	regulation of lipid metabolic process	PMDH2|PMDH1	PMDH2|PMDH1
	16138	3.1574E-3	8.3700E-3	3	61	glycoside biosynthetic process	CAD2|SUR1|GSH1	CAD2|SUR1|GSH1
	9625	3.3184E-3	8.7449E-3	2	18	response to insect	CAD2|GSH1	CAD2|GSH1
	6952	3.6159E-3	9.4731E-3	9	638	defense response	CAD2|ATPPA6|PAL2|PAL1|PAL3|GSH1|MAB1|PCK1|PRXCB	CAD2|ATPPA6|PAL2|PAL1|PAL3|GSH1|MAB1|PCK1|PRXCB
	52543	3.6972E-3	9.5743E-3	2	19	callose deposition in cell wall	CAD2|GSH1	CAD2|GSH1
	9607	5.0774E-3	1.2164E-2	8	551	response to biotic stimulus	CAD2|ATPPA6|4CL2|4CL1|GSH1|MAB1|PCK1|PRXCB	CAD2|ATPPA6|4CL2|4CL1|GSH1|MAB1|PCK1|PRXCB
	9753	5.8012E-3	1.3780E-2	4	149	response to jasmonic acid stimulus	CAD2|CORI3|GSH1|TAT3	CAD2|CORI3|GSH1|TAT3
	10193	5.8750E-3	1.3780E-2	2	24	response to ozone	CAD2|GSH1	CAD2|GSH1
	6800	8.5086E-3	1.9448E-2	2	29	oxygen and reactive oxygen species metabolic process	ALDH12A1|PRXCB	ALDH12A1|PRXCB
	6559	9.5727E-3	2.1443E-2	1	2	L-phenylalanine catabolic process	PAL4	PAL4
	43620	9.5727E-3	2.1443E-2	1	2	regulation of transcription in response to stress	WRKY75	WRKY75
	1560	9.5727E-3	2.1443E-2	1	2	regulation of cell growth by extracellular stimulus	SUR1	SUR1
	6562	1.4325E-2	3.0709E-2	1	3	proline catabolic process	ALDH12A1	ALDH12A1
	15979	1.7174E-2	3.6463E-2	3	113	photosynthesis	GAPB|GAPA|ATPC1	GAPB|GAPA|ATPC1
	48830	1.9055E-2	3.8453E-2	1	4	adventitious root development	SUR1	SUR1
	9772	2.3762E-2	4.6948E-2	1	5	photosynthetic electron transport in photosystem II	ATPC1	ATPC1
Cluster 4	GO-ID	p-value	corr p-value	x	n	Function	Protein
	9628	5.4269E-8	1.0144E-6	10	1168	response to abiotic stimulus	CAD2|C4H|4CL3|ATGSTF2|4CL2|CCR1|4CL1|FAH1|AT1G80820|PRXCB	CAD2|C4H|4CL3|ATGSTF2|4CL2|CCR1|4CL1|FAH1|AT1G80820|PRXCB
	6950	3.7725E-7	6.1114E-6	11	1853	response to stress	CAD2|C4H|ATGSTF2|4CL2|CCR1|AT5G06730|4CL1|PAL3|AT1G80820|AT5G66390|PRXCB	CAD2|C4H|ATGSTF2|4CL2|CCR1|AT5G06730|4CL1|PAL3|AT1G80820|AT5G66390|PRXCB
	9411	4.6219E-7	7.0194E-6	4	65	response to UV	4CL3|4CL2|4CL1|FAH1	4CL3|4CL2|4CL1|FAH1
	50896	1.5230E-6	2.1769E-5	13	3207	response to stimulus	C4H|AT5G06730|CCR1|PAL3|AT1G80820|PRXCB|CAD2|ATGSTF2|4CL3|4CL2|4CL1|FAH1|AT5G66390	C4H|AT5G06730|CCR1|PAL3|AT1G80820|PRXCB|CAD2|ATGSTF2|4CL3|4CL2|4CL1|FAH1|AT5G66390
	9416	3.9471E-6	5.0481E-5	6	455	response to light stimulus	C4H|4CL3|4CL2|4CL1|FAH1|PRXCB	C4H|4CL3|4CL2|4CL1|FAH1|PRXCB
	9314	4.8139E-6	5.8488E-5	6	471	response to radiation	C4H|4CL3|4CL2|4CL1|FAH1|PRXCB	C4H|4CL3|4CL2|4CL1|FAH1|PRXCB
	9611	8.1383E-6	9.4172E-5	4	133	response to wounding	C4H|4CL2|4CL1|PAL3	C4H|4CL2|4CL1|PAL3
	9620	1.5279E-5	1.6877E-4	4	156	response to fungus	CAD2|4CL2|4CL1|PRXCB	CAD2|4CL2|4CL1|PRXCB
	9607	1.6666E-4	1.6353E-3	5	550	response to biotic stimulus	CAD2|ATGSTF2|4CL2|4CL1|PRXCB	CAD2|ATGSTF2|4CL2|4CL1|PRXCB
	9266	3.8409E-4	3.2184E-3	4	359	response to temperature stimulus	CAD2|ATGSTF2|CCR1|AT1G80820	CAD2|ATGSTF2|CCR1|AT1G80820
	9409	1.6492E-3	1.0276E-2	3	241	response to cold	ATGSTF2|CCR1|AT1G80820	ATGSTF2|CCR1|AT1G80820
	9617	1.6492E-3	1.0276E-2	3	241	response to bacterium	CAD2|ATGSTF2|PRXCB	CAD2|ATGSTF2|PRXCB
	6750	1.9722E-3	1.1689E-2	1	2	glutathione biosynthetic process	CAD2	CAD2
	31399	7.8664E-3	3.6067E-2	1	8	regulation of protein modification process	CCR1	CCR1
	2213	8.8455E-3	3.6432E-2	1	9	defense response to insect	CAD2	CAD2
	42431	8.8455E-3	3.6432E-2	1	9	indole metabolic process	CAD2	CAD2
	52315	8.8455E-3	3.6432E-2	1	9	phytoalexin biosynthetic process	CAD2	CAD2
	10346	9.8238E-3	3.9134E-2	1	10	shoot formation	CCR1	CCR1
	43069	1.1777E-2	4.5427E-2	1	12	negative regulation of programmed cell death	FAH1	FAH1
Cluster 5	GO-ID	p-value	corr p-value	x	n	Function	Protein
	6096	9.0893E-43	5.2536E-41	21	40	glycolysis	GAPC1|AT2G36580|TPI|PFK2|PFK1|PFK4|PFK3|PFK7|PFK5|AT1G12000|GAPB|PFK6|GAPA|GAPCP-2|AT5G56350|AT2G29560|GAPCP-1|AT1G01090|PGK1|PGK|AT5G08570	GAPC1|AT2G36580|TPI|PFK2|PFK1|PFK4|PFK3|PFK7|PFK5|AT1G12000|GAPB|PFK6|GAPA|GAPCP-2|AT5G56350|AT2G29560|GAPCP-1|AT1G01090|PGK1|PGK|AT5G08570
	10038	4.4335E-14	5.8240E-13	16	350	response to metal ion	AT5G51830|GAPC1|TPI|AT1G59900|AT1G09780|MTLPD1|MTLPD2|MTHSC70-1|AT4G26970|AT5G63680|LOS2|GAPB|AT5G13420|AT4G38970|PGK1|ATGLDP1	AT5G51830|GAPC1|TPI|AT1G59900|AT1G09780|MTLPD1|MTLPD2|MTHSC70-1|AT4G26970|AT5G63680|LOS2|GAPB|AT5G13420|AT4G38970|PGK1|ATGLDP1
	42221	3.2380E-8	2.6737E-7	22	1710	response to chemical stimulus	GAPC1|AT5G51830|TPI|AT1G59900|AT1G09780|MTLPD1|MTLPD2|HXK1|MTHSC70-1|AT1G20950|AT4G26970|AT5G63680|LOS2|EMB1467|GAPB|AHP2|AT5G13420|GAPA|AT4G38970|AT5G55070|PGK1|ATGLDP1	GAPC1|AT5G51830|TPI|AT1G59900|AT1G09780|MTLPD1|MTLPD2|HXK1|MTHSC70-1|AT1G20950|AT4G26970|AT5G63680|LOS2|EMB1467|GAPB|AHP2|AT5G13420|GAPA|AT4G38970|AT5G55070|PGK1|ATGLDP1
	80022	2.0622E-5	1.1686E-4	3	16	primary root development	TIM|GAPCP-2|GAPCP-1	TIM|GAPCP-2|GAPCP-1
	15979	4.2359E-5	2.3542E-4	5	113	photosynthesis	TIM|GAPB|AT1G12000|GAPA|AT1G20950	TIM|GAPB|AT1G12000|GAPA|AT1G20950
	32196	3.4075E-3	1.3490E-2	1	1	transposition	CHR1	CHR1
	9266	7.6367E-3	2.7223E-2	5	359	response to temperature stimulus	GAPC1|LOS2|GAPB|GAPA|PGK1	GAPC1|LOS2|GAPB|GAPA|PGK1
	9651	7.7241E-3	2.7223E-2	5	360	response to salt stress	GAPC1|LOS2|IAR4|TPI|MTHSC70-1	GAPC1|LOS2|IAR4|TPI|MTHSC70-1
	9409	9.2944E-3	3.1977E-2	4	241	response to cold	LOS2|GAPB|GAPA|PGK1	LOS2|GAPB|GAPA|PGK1
	6979	1.0106E-2	3.4237E-2	4	247	response to oxidative stress	GAPC1|EMB1467|AT5G55070|AT4G26970	GAPC1|EMB1467|AT5G55070|AT4G26970
	6970	1.0462E-2	3.4755E-2	5	388	response to osmotic stress	GAPC1|LOS2|IAR4|TPI|MTHSC70-1	GAPC1|LOS2|IAR4|TPI|MTHSC70-1
Cluster 6	GO-ID	p-value	corr p-value	x	n	Function	Protein
	42221	2.7228E-5	2.0966E-3	9	1710	response to chemical stimulus	CSN5A|ATBCB|GRX480|MYB15|CBP60G|RHL41|WRKY6|AT2G32020|AHBP-1B	CSN5A|ATBCB|GRX480|MYB15|CBP60G|RHL41|WRKY6|AT2G32020|AHBP-1B
	6950	5.1554E-5	2.9773E-3	9	1853	response to stress	ATBCB|MYB15|CBP60G|RHL41|WRKY75|WRKY6|ATOSM34|YLS9|AHBP-1B	ATBCB|MYB15|CBP60G|RHL41|WRKY75|WRKY6|ATOSM34|YLS9|AHBP-1B
	6955	1.5958E-4	5.3639E-3	4	272	immune response	CBP60G|ATOSM34|YLS9|AHBP-1B	CBP60G|ATOSM34|YLS9|AHBP-1B
	10200	1.6297E-4	5.3639E-3	3	104	response to chitin	MYB15|RHL41|WRKY6	MYB15|RHL41|WRKY6
	9863	3.5148E-4	7.3810E-3	2	27	salicylic acid mediated signaling pathway	GRX480|AHBP-1B	GRX480|AHBP-1B
	15690	1.0312E-3	1.7015E-2	1	1	aluminum ion transport	ATBCB	ATBCB
	43620	2.0614E-3	2.8977E-2	1	2	regulation of transcription in response to stress	WRKY75	WRKY75
	9607	2.2308E-3	2.8977E-2	4	550	response to biotic stimulus	CBP60G|ATOSM34|YLS9|AHBP-1B	CBP60G|ATOSM34|YLS9|AHBP-1B
	9642	2.6262E-3	3.1929E-2	2	74	response to light intensity	ATBCB|RHL41	ATBCB|RHL41
	6952	3.7875E-3	3.8057E-2	4	637	defense response	CBP60G|ATOSM34|YLS9|AHBP-1B	CBP60G|ATOSM34|YLS9|AHBP-1B
	43687	4.5014E-3	3.9993E-2	5	1093	post-translational protein modification	AT1G74360|CSN5A|AT5G67340|MAPKKK19|AGC2-1	AT1G74360|CSN5A|AT5G67340|MAPKKK19|AGC2-1
	9651	5.8114E-3	4.4554E-2	3	360	response to salt stress	MYB15|RHL41|ATOSM34	MYB15|RHL41|ATOSM34
	9628	5.9619E-3	4.4554E-2	5	1168	response to abiotic stimulus	CSN5A|ATBCB|MYB15|RHL41|ATOSM34	CSN5A|ATBCB|MYB15|RHL41|ATOSM34
	6970	7.1447E-3	4.7501E-2	3	388	response to osmotic stress	MYB15|RHL41|ATOSM34	MYB15|RHL41|ATOSM34
	6464	7.6822E-3	4.8722E-2	5	1241	protein modification process	AT1G74360|CSN5A|AT5G67340|MAPKKK19|AGC2-1	AT1G74360|CSN5A|AT5G67340|MAPKKK19|AGC2-1
	9611	8.2259E-3	4.8722E-2	2	133	response to wounding	ATBCB|RHL41	ATBCB|RHL41
	9751	8.4655E-3	4.8888E-2	2	135	response to salicylic acid stimulus	GRX480|AHBP-1B	GRX480|AHBP-1B
Cluster 7	GO-ID	p-value	corr p-value	x	n	Function	Protein
	42221	4.6086E-8	7.3738E-7	11	1711	response to chemical stimulus	GGT4|ATGPX2|AT1G63460|ATGPX1|ATGSTF2|ATGSTF3|GGT3|GSH2|GSH1|ATGPX6|ATGPX4	GGT4|ATGPX2|AT1G63460|ATGPX1|ATGSTF2|ATGSTF3|GGT3|GSH2|GSH1|ATGPX6|ATGPX4
	6750	7.6404E-7	8.1497E-6	2	2	glutathione biosynthetic process	GSH2|GSH1	GSH2|GSH1
	6979	2.1658E-6	1.8238E-5	5	247	response to oxidative stress	ATGPX2|AT1G63460|ATGPX1|ATGSTF3|ATGPX4	ATGPX2|AT1G63460|ATGPX1|ATGSTF3|ATGPX4
	50896	2.5539E-5	1.5717E-4	11	3208	response to stimulus	GGT4|ATGPX2|AT1G63460|ATGPX1|ATGSTF2|ATGSTF3|GGT3|GSH2|GSH1|ATGPX6|ATGPX4	GGT4|ATGPX2|AT1G63460|ATGPX1|ATGSTF2|ATGSTF3|GGT3|GSH2|GSH1|ATGPX6|ATGPX4
	6950	1.1338E-4	6.0472E-4	8	1853	response to stress	ATGPX2|AT1G63460|ATGPX1|ATGSTF2|ATGSTF3|GSH1|ATGPX6|ATGPX4	ATGPX2|AT1G63460|ATGPX1|ATGSTF2|ATGSTF3|GSH1|ATGPX6|ATGPX4
	10038	2.3679E-4	1.2221E-3	4	350	response to metal ion	ATGSTF2|ATGSTF3|GSH1|ATGPX6	ATGSTF2|ATGSTF3|GSH1|ATGPX6
	42742	6.5259E-4	3.0710E-3	3	193	defense response to bacterium	ATGSTF2|ATGSTF3|GSH1	ATGSTF2|ATGSTF3|GSH1
	9651	3.8778E-3	1.5511E-2	3	360	response to salt stress	ATGSTF2|ATGSTF3|ATGPX6	ATGSTF2|ATGSTF3|ATGPX6
	6970	4.7807E-3	1.8657E-2	3	388	response to osmotic stress	ATGSTF2|ATGSTF3|ATGPX6	ATGSTF2|ATGSTF3|ATGPX6
	9753	7.6846E-3	2.6265E-2	2	148	response to jasmonic acid stimulus	GSH2|GSH1	GSH2|GSH1
	52315	8.0436E-3	2.6265E-2	1	9	phytoalexin biosynthetic process	GSH1	GSH1
	2213	8.0436E-3	2.6265E-2	1	9	defense response to insect	GSH1	GSH1
	19344	1.1599E-2	3.5015E-2	1	13	cysteine biosynthetic process	OASC	OASC
	9607	1.2443E-2	3.6198E-2	3	550	response to biotic stimulus	ATGSTF2|ATGSTF3|GSH1	ATGSTF2|ATGSTF3|GSH1
	9625	1.5142E-2	4.1770E-2	1	17	response to insect	GSH1	GSH1
	52542	1.6026E-2	4.2035E-2	1	18	defense response by callose deposition	GSH1	GSH1
	6952	1.8409E-2	4.4592E-2	3	637	defense response	ATGSTF2|ATGSTF3|GSH1	ATGSTF2|ATGSTF3|GSH1
	9628	1.8509E-2	4.4592E-2	4	1168	response to abiotic stimulus	ATGSTF2|ATGSTF3|GSH1|ATGPX6	ATGSTF2|ATGSTF3|GSH1|ATGPX6
	10193	2.0434E-2	4.8079E-2	1	23	response to ozone	GSH1	GSH1
Cluster 8	GO-ID	p-value	corr p-value	x	n	Function	Protein
	6749	7.5061E-14	5.6296E-12	5	12	glutathione metabolic process	GGT4|GR|GGT3|AT3G24170|GGT2	GGT4|GR|GGT3|AT3G24170|GGT2
	42221	6.2835E-7	2.7913E-6	9	1711	response to chemical stimulus	GGT4|ATGPX2|AT1G63460|ATGPX1|ATGSTF2|ATGSTF3|GGT3|ATGPX6|ATGPX4	GGT4|ATGPX2|AT1G63460|ATGPX1|ATGSTF2|ATGSTF3|GGT3|ATGPX6|ATGPX4
	6979	6.3270E-7	2.7913E-6	5	247	response to oxidative stress	ATGPX2|AT1G63460|ATGPX1|ATGSTF3|ATGPX4	ATGPX2|AT1G63460|ATGPX1|ATGSTF3|ATGPX4
	51187	1.7884E-6	7.4517E-6	3	34	cofactor catabolic process	GGT4|GGT3|GGT2	GGT4|GGT3|GGT2
	50896	1.1400E-4	3.5626E-4	9	3208	response to stimulus	GGT4|ATGPX2|AT1G63460|ATGPX1|ATGSTF2|ATGSTF3|GGT3|ATGPX6|ATGPX4	GGT4|ATGPX2|AT1G63460|ATGPX1|ATGSTF2|ATGSTF3|GGT3|ATGPX6|ATGPX4
	6950	1.5783E-4	4.7348E-4	7	1853	response to stress	ATGPX2|AT1G63460|ATGPX1|ATGSTF2|ATGSTF3|ATGPX6|ATGPX4	ATGPX2|AT1G63460|ATGPX1|ATGSTF2|ATGSTF3|ATGPX6|ATGPX4
	10038	1.8438E-3	4.7684E-3	3	350	response to metal ion	ATGSTF2|ATGSTF3|ATGPX6	ATGSTF2|ATGSTF3|ATGPX6
	9651	1.9981E-3	4.9952E-3	3	360	response to salt stress	ATGSTF2|ATGSTF3|ATGPX6	ATGSTF2|ATGSTF3|ATGPX6
	6970	2.4725E-3	5.9819E-3	3	388	response to osmotic stress	ATGSTF2|ATGSTF3|ATGPX6	ATGSTF2|ATGSTF3|ATGPX6
	9617	1.2630E-2	2.7064E-2	2	241	response to bacterium	ATGSTF2|ATGSTF3	ATGSTF2|ATGSTF3
Cluster 9	GO-ID	p-value	corr p-value	x	n	Function	Protein
	45333	5.9858E-18	7.7815E-17	10	59	cellular respiration	SDH2-2|CI51|AT4G26910|IDH2|IDH1|AT5G03290|SDH2-1|AT3G09810|SDH1-1|SDH1-2	SDH2-2|CI51|AT4G26910|IDH2|IDH1|AT5G03290|SDH2-1|AT3G09810|SDH1-1|SDH1-2
	10038	4.4454E-10	2.9891E-9	10	350	response to metal ion	GAPC1|LOS2|GAPB|AT1G09780|TPI|MTLPD2|PGK1|MTHSC70-1|ATGLDP1|AT4G26970	GAPC1|LOS2|GAPB|AT1G09780|TPI|MTLPD2|PGK1|MTHSC70-1|ATGLDP1|AT4G26970
	22900	5.1138E-8	2.6951E-7	5	56	electron transport chain	SDH2-2|CI51|SDH2-1|SDH1-1|SDH1-2	SDH2-2|CI51|SDH2-1|SDH1-1|SDH1-2
	42221	5.0902E-6	2.1578E-5	13	1710	response to chemical stimulus	GAPC1|TPI|AT1G09780|MTLPD2|MTHSC70-1|AT4G26970|LOS2|EMB1467|GAPB|GAPA|AT5G55070|PGK1|ATGLDP1	GAPC1|TPI|AT1G09780|MTLPD2|MTHSC70-1|AT4G26970|LOS2|EMB1467|GAPB|GAPA|AT5G55070|PGK1|ATGLDP1
	15979	4.9588E-5	1.7267E-4	4	113	photosynthesis	TIM|GAPB|AT1G12000|GAPA	TIM|GAPB|AT1G12000|GAPA
	9266	4.3515E-4	1.4142E-3	5	359	response to temperature stimulus	GAPC1|LOS2|GAPB|GAPA|PGK1	GAPC1|LOS2|GAPB|GAPA|PGK1
	9409	8.9528E-4	2.8158E-3	4	241	response to cold	LOS2|GAPB|GAPA|PGK1	LOS2|GAPB|GAPA|PGK1
	6979	9.8083E-4	3.0359E-3	4	247	response to oxidative stress	GAPC1|EMB1467|AT5G55070|AT4G26970	GAPC1|EMB1467|AT5G55070|AT4G26970
	6950	1.2780E-3	3.8939E-3	10	1853	response to stress	GAPC1|EMB1467|LOS2|GAPB|GAPA|TPI|AT5G55070|PGK1|MTHSC70-1|AT4G26970	GAPC1|EMB1467|LOS2|GAPB|GAPA|TPI|AT5G55070|PGK1|MTHSC70-1|AT4G26970
	50896	2.9376E-3	8.0679E-3	13	3207	response to stimulus	GAPC1|TPI|AT1G09780|MTLPD2|MTHSC70-1|AT4G26970|LOS2|EMB1467|GAPB|GAPA|AT5G55070|PGK1|ATGLDP1	GAPC1|TPI|AT1G09780|MTLPD2|MTHSC70-1|AT4G26970|LOS2|EMB1467|GAPB|GAPA|AT5G55070|PGK1|ATGLDP1
	9651	3.8576E-3	1.0448E-2	4	360	response to salt stress	GAPC1|LOS2|TPI|MTHSC70-1	GAPC1|LOS2|TPI|MTHSC70-1
	9628	4.3335E-3	1.1419E-2	7	1168	response to abiotic stimulus	GAPC1|LOS2|GAPB|GAPA|TPI|PGK1|MTHSC70-1	GAPC1|LOS2|GAPB|GAPA|TPI|PGK1|MTHSC70-1
	6970	5.0276E-3	1.3072E-2	4	388	response to osmotic stress	GAPC1|LOS2|TPI|MTHSC70-1	GAPC1|LOS2|TPI|MTHSC70-1
	48364	8.0744E-3	1.9438E-2	3	230	root development	TIM|GAPCP-2|GAPCP-1	TIM|GAPCP-2|GAPCP-1
	16310	2.2563E-2	4.6807E-2	5	910	phosphorylation	SDH2-2|CI51|SDH2-1|SDH1-1|SDH1-2	SDH2-2|CI51|SDH2-1|SDH1-1|SDH1-2
Cluster 10	GO-ID	p-value	corr p-value	x	n	Function	Protein
	5975	5.0831E-15	6.0489E-13	12	782	carbohydrate metabolic process	GALK|AT3G10700|AT3G56310|ATAGAL1|AT5G11720|BGAL2|AT4G19810|BGAL17|AT3G54440|HEXO1|HEXO2|HEXO3	GALK|AT3G10700|AT3G56310|ATAGAL1|AT5G11720|BGAL2|AT4G19810|BGAL17|AT3G54440|HEXO1|HEXO2|HEXO3
	6012	1.3475E-5	4.0088E-4	2	8	galactose metabolic process	GALK|AT3G10700	GALK|AT3G10700
	8152	4.2862E-5	1.0201E-3	13	6834	metabolic process	GALK|AT3G10700|AT3G56310|ATAGAL1|MGD2|AT5G11720|BGAL2|AT4G19810|BGAL17|AT3G54440|HEXO1|HEXO2|HEXO3	GALK|AT3G10700|AT3G56310|ATAGAL1|MGD2|AT5G11720|BGAL2|AT4G19810|BGAL17|AT3G54440|HEXO1|HEXO2|HEXO3
	19318	1.9035E-3	3.6561E-2	2	91	hexose metabolic process	GALK|AT3G10700	GALK|AT3G10700
	9871	2.1506E-3	3.6561E-2	1	3	jasmonic acid and ethylene-dependent systemic resistance, ethylene mediated signaling pathway	ATHCHIB	ATHCHIB
	5996	3.0682E-3	4.5640E-2	2	116	monosaccharide metabolic process	GALK|AT3G10700	GALK|AT3G10700
	10262	3.5820E-3	4.7362E-2	1	5	somatic embryogenesis	ATEP3	ATEP3
Cluster 11	GO-ID	p-value	corr p-value	x	n	Function	Protein
	10150	2.5647E-4	1.9060E-2	2	28	leaf senescence	ARR2|YLS9	ARR2|YLS9
	10260	2.7533E-4	1.9060E-2	2	29	organ senescence	ARR2|YLS9	ARR2|YLS9
	10149	5.5270E-4	1.9060E-2	2	41	senescence	ARR2|YLS9	ARR2|YLS9
	15690	8.5187E-4	1.9060E-2	1	1	aluminum ion transport	ATBCB	ATBCB
Cluster 12	GO-ID	p-value	corr p-value	x	n	Function	Protein
	9813	1.6900E-22	3.5114E-21	10	46	flavonoid biosynthetic process	TT5|DFR|TT4|LDOX|TT7|F3H|FLS3|AT5G66220|FLS|CYP98A3	TT5|DFR|TT4|LDOX|TT7|F3H|FLS3|AT5G66220|FLS|CYP98A3
	9411	1.4415E-13	2.0735E-12	7	65	response to UV	TT5|TT4|TT7|F3H|4CL3|4CL2|4CL1	TT5|TT4|TT7|F3H|4CL3|4CL2|4CL1
	9416	3.3397E-12	4.4610E-11	10	456	response to light stimulus	TT5|TT4|TT7|C4H|F3H|FLS3|4CL3|4CL2|4CL1|FLS	TT5|TT4|TT7|C4H|F3H|FLS3|4CL3|4CL2|4CL1|FLS
	9314	4.6966E-12	5.8551E-11	10	472	response to radiation	TT5|TT4|TT7|C4H|F3H|FLS3|4CL3|4CL2|4CL1|FLS	TT5|TT4|TT7|C4H|F3H|FLS3|4CL3|4CL2|4CL1|FLS
	9628	7.7067E-11	9.0072E-10	12	1169	response to abiotic stimulus	TT5|TT4|TT7|C4H|F3H|FLS3|4CL3|4CL2|CCR1|4CL1|FLS|AT1G80820	TT5|TT4|TT7|C4H|F3H|FLS3|4CL3|4CL2|CCR1|4CL1|FLS|AT1G80820
	9611	1.3181E-7	1.0270E-6	5	133	response to wounding	TT4|LDOX|C4H|4CL2|4CL1	TT4|LDOX|C4H|4CL2|4CL1
	50896	7.1985E-7	5.3845E-6	13	3208	response to stimulus	TT5|TT4|LDOX|TT7|C4H|F3H|FLS3|4CL3|4CL2|CCR1|4CL1|FLS|AT1G80820	TT5|TT4|LDOX|TT7|C4H|F3H|FLS3|4CL3|4CL2|CCR1|4CL1|FLS|AT1G80820
	9809	2.3217E-6	1.6698E-5	3	28	lignin biosynthetic process	CCR1|CYP98A3|AT1G80820	CCR1|CYP98A3|AT1G80820
	6950	1.1075E-3	5.0514E-3	7	1853	response to stress	TT4|LDOX|C4H|4CL2|CCR1|4CL1|AT1G80820	TT4|LDOX|C4H|4CL2|CCR1|4CL1|AT1G80820
	31399	7.5094E-3	2.5076E-2	1	8	regulation of protein modification process	CCR1	CCR1
	9753	8.4568E-3	2.7744E-2	2	148	response to jasmonic acid stimulus	TT4|LDOX	TT4|LDOX
	9620	9.3566E-3	2.8750E-2	2	156	response to fungus	4CL2|4CL1	4CL2|4CL1
	10346	9.3783E-3	2.8750E-2	1	10	shoot formation	CCR1	CCR1
	7033	1.2175E-2	3.6723E-2	1	13	vacuole organization	LDOX	LDOX
Cluster 13	GO-ID	p-value	corr p-value	x	n	Function	Protein
	6119	4.4724E-13	5.3669E-12	6	54	oxidative phosphorylation	SDH2-2|SDH2-3|CI51|SDH2-1|SDH1-1|SDH1-2	SDH2-2|SDH2-3|CI51|SDH2-1|SDH1-1|SDH1-2
	22900	5.6190E-13	5.6190E-12	6	56	electron transport chain	SDH2-2|SDH2-3|CI51|SDH2-1|SDH1-1|SDH1-2	SDH2-2|SDH2-3|CI51|SDH2-1|SDH1-1|SDH1-2
	45333	7.7905E-13	5.8429E-12	6	59	cellular respiration	SDH2-2|SDH2-3|CI51|SDH2-1|SDH1-1|SDH1-2	SDH2-2|SDH2-3|CI51|SDH2-1|SDH1-1|SDH1-2
	16310	1.0282E-5	5.1408E-5	6	910	phosphorylation	SDH2-2|SDH2-3|CI51|SDH2-1|SDH1-1|SDH1-2	SDH2-2|SDH2-3|CI51|SDH2-1|SDH1-1|SDH1-2
	6979	1.0181E-2	3.3938E-2	2	247	response to oxidative stress	EMB1467|AT5G55070	EMB1467|AT5G55070
Cluster 14	GO-ID	p-value	corr p-value	x	n	Function	Protein
	9809	6.3685E-12	1.4931E-10	5	28	lignin biosynthetic process	CCR1|ATCAD5|CYP98A3|ATCAD4|AT1G80820	CCR1|ATCAD5|CYP98A3|ATCAD4|AT1G80820
	6750	1.3448E-3	1.1823E-2	1	2	glutathione biosynthetic process	CAD2	CAD2
	9266	1.6302E-3	1.3726E-2	3	359	response to temperature stimulus	CAD2|CCR1|AT1G80820	CAD2|CCR1|AT1G80820
	9620	4.8089E-3	2.8991E-2	2	156	response to fungus	CAD2|4CL2	CAD2|4CL2
	31399	5.3691E-3	2.9630E-2	1	8	regulation of protein modification process	CCR1	CCR1
	2213	6.0384E-3	2.9630E-2	1	9	defense response to insect	CAD2	CAD2
	42431	6.0384E-3	2.9630E-2	1	9	indole metabolic process	CAD2	CAD2
	52315	6.0384E-3	2.9630E-2	1	9	phytoalexin biosynthetic process	CAD2	CAD2
	9628	6.4209E-3	3.0766E-2	4	1168	response to abiotic stimulus	CAD2|CCR1|4CL2|AT1G80820	CAD2|CCR1|4CL2|AT1G80820
	10346	6.7072E-3	3.0766E-2	1	10	shoot formation	CCR1	CCR1
	9409	1.1131E-2	4.5164E-2	2	241	response to cold	CCR1|AT1G80820	CCR1|AT1G80820
Cluster 15	GO-ID	p-value	corr p-value	x	n	Function	Protein
	51783	3.3134E-6	1.1729E-4	2	6	regulation of nuclear division	AT3G25980|APC8	AT3G25980|APC8
	10090	2.3616E-4	3.4834E-3	2	47	trichome morphogenesis	AT1G74030|FZR2	AT1G74030|FZR2
	35315	4.1146E-4	5.2020E-3	2	62	hair cell differentiation	AT1G74030|FZR2	AT1G74030|FZR2
	7165	1.4369E-3	9.6867E-3	3	480	signal transduction	CCS52A2|FZR2|AT3G25980	CCS52A2|FZR2|AT3G25980
	9965	1.4549E-3	9.6867E-3	2	117	leaf morphogenesis	AT1G74030|FZR2	AT1G74030|FZR2
	6101	1.4789E-3	9.6867E-3	1	3	citrate metabolic process	AT4G26970	AT4G26970
	30154	8.9203E-3	2.5466E-2	2	296	cell differentiation	AT1G74030|FZR2	AT1G74030|FZR2
	48367	9.1535E-3	2.5717E-2	2	300	shoot development	AT1G74030|FZR2	AT1G74030|FZR2
	23052	1.2036E-2	3.2279E-2	3	1023	signaling	CCS52A2|FZR2|AT3G25980	CCS52A2|FZR2|AT3G25980
	6096	1.9556E-2	4.9448E-2	1	40	glycolysis	AT5G56350	AT5G56350
	910	2.0040E-2	4.9959E-2	1	41	cytokinesis	CDC2	CDC2
Cluster 16	GO-ID	p-value	corr p-value	x	n	Function	Protein
	6020	8.7251E-12	5.9622E-10	4	13	inositol metabolic process	MIPS2|MIPS1|VTC4|MIPS3	MIPS2|MIPS1|VTC4|MIPS3
	9266	1.2731E-7	4.3497E-6	5	360	response to temperature stimulus	PLC1|MIPS2|MIPS1|VTC4|SAL1	PLC1|MIPS2|MIPS1|VTC4|SAL1
	9628	1.4999E-6	1.8086E-5	6	1169	response to abiotic stimulus	PLC1|MIPS2|MIPS1|VTC4|SAL1|ATHDH	PLC1|MIPS2|MIPS1|VTC4|SAL1|ATHDH
	9416	2.0028E-5	1.8662E-4	4	456	response to light stimulus	MIPS2|MIPS1|SAL1|ATHDH	MIPS2|MIPS1|SAL1|ATHDH
	9314	2.2934E-5	2.0441E-4	4	472	response to radiation	MIPS2|MIPS1|SAL1|ATHDH	MIPS2|MIPS1|SAL1|ATHDH
	51607	2.7397E-5	2.3402E-4	2	20	defense response to virus	MIPS2|MIPS1	MIPS2|MIPS1
	9409	9.9747E-5	7.0511E-4	3	241	response to cold	PLC1|VTC4|SAL1	PLC1|VTC4|SAL1
	42542	1.2358E-4	8.1834E-4	2	42	response to hydrogen peroxide	MIPS2|MIPS1	MIPS2|MIPS1
	9725	1.5304E-4	8.9636E-4	4	768	response to hormone stimulus	PLC1|MIPS2|MIPS1|SAL1	PLC1|MIPS2|MIPS1|SAL1
	9738	1.9733E-4	1.0373E-3	2	53	abscisic acid mediated signaling pathway	PLC1|SAL1	PLC1|SAL1
	71215	1.9733E-4	1.0373E-3	2	53	cellular response to abscisic acid stimulus	PLC1|SAL1	PLC1|SAL1
	9719	2.1234E-4	1.0882E-3	4	836	response to endogenous stimulus	PLC1|MIPS2|MIPS1|SAL1	PLC1|MIPS2|MIPS1|SAL1
	302	2.9711E-4	1.4502E-3	2	65	response to reactive oxygen species	MIPS2|MIPS1	MIPS2|MIPS1
	6950	3.7400E-4	1.7830E-3	5	1854	response to stress	PLC1|MIPS2|MIPS1|VTC4|SAL1	PLC1|MIPS2|MIPS1|VTC4|SAL1
	80141	8.0689E-4	3.0075E-3	1	2	regulation of jasmonic acid biosynthetic process	SAL1	SAL1
	31669	9.2658E-4	3.3325E-3	2	115	cellular response to nutrient levels	MIPS2|MIPS1	MIPS2|MIPS1
	43157	1.2101E-3	3.7261E-3	1	3	response to cation stress	SAL1	SAL1
	9408	1.2178E-3	3.7261E-3	2	132	response to heat	MIPS2|MIPS1	MIPS2|MIPS1
	9991	1.3876E-3	4.1226E-3	2	141	response to extracellular stimulus	MIPS2|MIPS1	MIPS2|MIPS1
	9620	1.7159E-3	4.9543E-3	2	157	response to fungus	MIPS2|MIPS1	MIPS2|MIPS1
	9414	2.4470E-3	6.5148E-3	2	188	response to water deprivation	PLC1|SAL1	PLC1|SAL1
	42742	2.6029E-3	6.8409E-3	2	194	defense response to bacterium	MIPS2|MIPS1	MIPS2|MIPS1
	9415	2.6558E-3	6.8918E-3	2	196	response to water	PLC1|SAL1	PLC1|SAL1
	7154	2.9563E-3	7.4820E-3	2	207	cell communication	MIPS2|MIPS1	MIPS2|MIPS1
	42221	3.1767E-3	7.9418E-3	4	1711	response to chemical stimulus	PLC1|MIPS2|MIPS1|SAL1	PLC1|MIPS2|MIPS1|SAL1
	9755	3.4508E-3	8.3225E-3	2	224	hormone-mediated signaling pathway	PLC1|SAL1	PLC1|SAL1
	9617	4.0138E-3	8.9769E-3	2	242	response to bacterium	MIPS2|MIPS1	MIPS2|MIPS1
	19853	4.0286E-3	8.9769E-3	1	10	L-ascorbic acid biosynthetic process	VTC4	VTC4
	6979	4.2104E-3	9.2811E-3	2	248	response to oxidative stress	MIPS2|MIPS1	MIPS2|MIPS1
	9737	5.0412E-3	1.0408E-2	2	272	response to abscisic acid stimulus	PLC1|SAL1	PLC1|SAL1
	6955	5.0773E-3	1.0408E-2	2	273	immune response	MIPS2|MIPS1	MIPS2|MIPS1
	9733	5.4454E-3	1.0808E-2	2	283	response to auxin stimulus	MIPS2|MIPS1	MIPS2|MIPS1
	19932	7.2412E-3	1.3745E-2	1	18	second-messenger-mediated signaling	SAL1	SAL1
	9651	8.6771E-3	1.6111E-2	2	360	response to salt stress	PLC1|SAL1	PLC1|SAL1
	33554	8.9108E-3	1.6310E-2	2	365	cellular response to stress	MIPS2|MIPS1	MIPS2|MIPS1
	6970	1.0022E-2	1.8023E-2	2	388	response to osmotic stress	PLC1|SAL1	PLC1|SAL1
	7165	1.5053E-2	2.5387E-2	2	480	signal transduction	PLC1|SAL1	PLC1|SAL1
	9607	1.9547E-2	3.1063E-2	2	551	response to biotic stimulus	MIPS2|MIPS1	MIPS2|MIPS1
	16481	2.4351E-2	3.6706E-2	1	61	negative regulation of transcription	SAL1	SAL1
	23033	2.4619E-2	3.6839E-2	2	623	signaling pathway	PLC1|SAL1	PLC1|SAL1
	6952	2.5739E-2	3.7960E-2	2	638	defense response	MIPS2|MIPS1	MIPS2|MIPS1
	9411	2.5929E-2	3.7968E-2	1	65	response to UV	ATHDH	ATHDH
Cluster 17	GO-ID	p-value	corr p-value	x	n	Function	Protein
	6096	5.0757E-6	6.2244E-5	3	40	glycolysis	GAPC1|GAPA|PGK	GAPC1|GAPA|PGK
	9266	1.0147E-5	1.0900E-4	5	359	response to temperature stimulus	GAPC1|LOS2|GAPA|AT5G38470|AT1G53240	GAPC1|LOS2|GAPA|AT5G38470|AT1G53240
	9409	4.5360E-5	3.5230E-4	4	241	response to cold	LOS2|GAPA|AT5G38470|AT1G53240	LOS2|GAPA|AT5G38470|AT1G53240
	6511	5.1508E-5	3.6368E-4	4	249	ubiquitin-dependent protein catabolic process	EMB2107|UBQ4|AT5G45620|RAD23-3	EMB2107|UBQ4|AT5G45620|RAD23-3
	6950	7.3320E-5	4.3804E-4	8	1853	response to stress	ATPQ|GAPC1|EMB1467|LOS2|GAPA|AT5G38470|AT1G53240|RAD23-3	ATPQ|GAPC1|EMB1467|LOS2|GAPA|AT5G38470|AT1G53240|RAD23-3
	6508	1.3127E-4	7.2821E-4	5	614	proteolysis	EMB2107|UBQ4|AT5G45620|RAD23-3|MPPBETA	EMB2107|UBQ4|AT5G45620|RAD23-3|MPPBETA
	9628	3.0626E-4	1.6218E-3	6	1168	response to abiotic stimulus	ATPQ|GAPC1|LOS2|GAPA|AT5G38470|AT1G53240	ATPQ|GAPC1|LOS2|GAPA|AT5G38470|AT1G53240
	46166	8.5187E-4	3.6756E-3	1	1	glyceraldehyde-3-phosphate biosynthetic process	TIM	TIM
	10038	3.0804E-3	1.1766E-2	3	350	response to metal ion	GAPC1|LOS2|ATGLDP1	GAPC1|LOS2|ATGLDP1
	9651	3.3349E-3	1.2390E-2	3	360	response to salt stress	ATPQ|GAPC1|LOS2	ATPQ|GAPC1|LOS2
	6970	4.1152E-3	1.4360E-2	3	388	response to osmotic stress	ATPQ|GAPC1|LOS2	ATPQ|GAPC1|LOS2
	10035	5.6231E-3	1.8453E-2	3	434	response to inorganic substance	GAPC1|LOS2|ATGLDP1	GAPC1|LOS2|ATGLDP1
	48316	5.7679E-3	1.8666E-2	3	438	seed development	GAPC1|EMB1467|EMB2107	GAPC1|EMB1467|EMB2107
	10154	6.5655E-3	2.0043E-2	3	459	fruit development	GAPC1|EMB1467|EMB2107	GAPC1|EMB1467|EMB2107
	6281	7.4987E-3	2.1466E-2	2	154	DNA repair	AT5G38470|RAD23-3	AT5G38470|RAD23-3
	42221	1.2341E-2	3.2287E-2	5	1710	response to chemical stimulus	GAPC1|EMB1467|LOS2|GAPA|ATGLDP1	GAPC1|EMB1467|LOS2|GAPA|ATGLDP1
	6979	1.8450E-2	4.0848E-2	2	247	response to oxidative stress	GAPC1|EMB1467	GAPC1|EMB1467
	6740	1.9420E-2	4.1897E-2	1	23	NADPH regeneration	AT3G52930	AT3G52930
	19400	1.9420E-2	4.1897E-2	1	23	alditol metabolic process	TIM	TIM
	9767	2.1092E-2	4.5086E-2	1	25	photosynthetic electron transport chain	ATPC1	ATPC1
	6739	2.1926E-2	4.6444E-2	1	26	NADP metabolic process	AT3G52930	AT3G52930
	9809	2.3594E-2	4.8650E-2	1	28	lignin biosynthetic process	DET3	DET3
Cluster 18	GO-ID	p-value	corr p-value	x	n	Function	Protein
	9736	1.0642E-4	5.1084E-3	2	39	cytokinin mediated signaling pathway	AHP2|ARR2	AHP2|ARR2
	71368	1.0642E-4	5.1084E-3	2	39	cellular response to cytokinin stimulus	AHP2|ARR2	AHP2|ARR2
	32196	4.0352E-4	6.4562E-3	1	1	transposition	CHR1	CHR1
	6346	1.6132E-3	2.2124E-2	1	4	methylation-dependent chromatin silencing	CHR1	CHR1
	9755	3.4508E-3	3.7779E-2	2	224	hormone-mediated signaling pathway	AHP2|ARR2	AHP2|ARR2
	32870	3.5418E-3	3.7779E-2	2	227	cellular response to hormone stimulus	AHP2|ARR2	AHP2|ARR2
	71495	4.4115E-3	4.2350E-2	2	254	cellular response to endogenous stimulus	AHP2|ARR2	AHP2|ARR2
Cluster 19	GO-ID	p-value	corr p-value	x	n	Function	Protein
	80141	7.1725E-4	1.0176E-2	1	2	regulation of jasmonic acid biosynthetic process	SAL1	SAL1
	9611	9.6522E-4	1.0256E-2	2	133	response to wounding	CORI3|TAT3	CORI3|TAT3
	43157	1.0757E-3	1.0256E-2	1	3	response to cation stress	SAL1	SAL1
	9753	1.1929E-3	1.0415E-2	2	148	response to jasmonic acid stimulus	CORI3|TAT3	CORI3|TAT3
	10188	2.1504E-3	1.3193E-2	1	6	response to microbial phytotoxin	CORI3	CORI3
	9719	2.5422E-3	1.4427E-2	3	835	response to endogenous stimulus	CORI3|SAL1|TAT3	CORI3|SAL1|TAT3
	9684	3.5817E-3	1.8479E-2	1	10	indoleacetic acid biosynthetic process	SUR1	SUR1
	9737	3.9526E-3	1.9294E-2	2	272	response to abscisic acid stimulus	CORI3|SAL1	CORI3|SAL1
	9636	6.0823E-3	2.1999E-2	1	17	response to toxin	CORI3	CORI3
	19932	6.4390E-3	2.2487E-2	1	18	second-messenger-mediated signaling	SAL1	SAL1
	9651	6.8213E-3	2.3461E-2	2	360	response to salt stress	CORI3|SAL1	CORI3|SAL1
	9851	7.5087E-3	2.4350E-2	1	21	auxin biosynthetic process	SUR1	SUR1
	16117	7.5087E-3	2.4350E-2	1	21	carotenoid biosynthetic process	PDS1	PDS1
	6970	7.8854E-3	2.5211E-2	2	388	response to osmotic stress	CORI3|SAL1	CORI3|SAL1
	19758	1.0712E-2	3.1578E-2	1	30	glycosinolate biosynthetic process	SUR1	SUR1
	34754	1.2132E-2	3.4425E-2	1	34	cellular hormone metabolic process	SUR1	SUR1
	42446	1.4260E-2	3.5966E-2	1	40	hormone biosynthetic process	SUR1	SUR1
	42430	1.4614E-2	3.6058E-2	1	41	indole and derivative metabolic process	SUR1	SUR1
	42538	1.5322E-2	3.7001E-2	1	43	hyperosmotic salinity response	CORI3	CORI3
	16143	1.6030E-2	3.7513E-2	1	45	S-glycoside metabolic process	SUR1	SUR1
	6972	1.8150E-2	4.0379E-2	1	51	hyperosmotic response	CORI3	CORI3
	50896	1.8411E-2	4.0379E-2	4	3207	response to stimulus	CORI3|SUR1|SAL1|TAT3	CORI3|SUR1|SAL1|TAT3
	9966	1.8503E-2	4.0379E-2	1	52	regulation of signal transduction	SAL1	SAL1
	42221	1.8794E-2	4.0379E-2	3	1710	response to chemical stimulus	CORI3|SAL1|TAT3	CORI3|SAL1|TAT3
	9738	1.8856E-2	4.0379E-2	1	53	abscisic acid mediated signaling pathway	SAL1	SAL1
	71215	1.8856E-2	4.0379E-2	1	53	cellular response to abscisic acid stimulus	SAL1	SAL1
	6950	2.3325E-2	4.5644E-2	3	1853	response to stress	CORI3|SAL1|TAT3	CORI3|SAL1|TAT3
	42445	2.5890E-2	4.7395E-2	1	73	hormone metabolic process	SUR1	SUR1
	51716	2.6207E-2	4.7592E-2	2	729	cellular response to stimulus	SUR1|SAL1	SUR1|SAL1
	46148	2.6941E-2	4.7778E-2	1	76	pigment biosynthetic process	PDS1	PDS1
Cluster 20	GO-ID	p-value	corr p-value	x	n	Function	Protein
	6810	3.0167E-13	3.3653E-11	27	1502	transport	PIP3|BET12|ATCLC-A|SEC61_BETA|TIP4;1|AT5G17630|TOM22-V|AT4G38250|BS14A|SGR4|DELTA-TIP|SYP132|PIP2;8|PIP1;5|VAMP722|AT3G18280|PRA1.F4|AT2G16800|PIP2;5|SYP51|AT5G38170|AT3G22570|TIP2;2|TOM20-3|PRA1.A1|SYP31|UTR1	PIP3|BET12|ATCLC-A|SEC61_BETA|TIP4;1|AT5G17630|TOM22-V|AT4G38250|BS14A|SGR4|DELTA-TIP|SYP132|PIP2;8|PIP1;5|VAMP722|AT3G18280|PRA1.F4|AT2G16800|PIP2;5|SYP51|AT5G38170|AT3G22570|TIP2;2|TOM20-3|PRA1.A1|SYP31|UTR1
	51641	9.2102E-5	4.2520E-3	8	415	cellular localization	VIT1|BS14A|SGR4|BET12|TOM20-3|SYP31|SYP132|TOM22-V	VIT1|BS14A|SGR4|BET12|TOM20-3|SYP31|SYP132|TOM22-V
	46907	1.3381E-4	5.2951E-3	7	326	intracellular transport	BS14A|SGR4|BET12|TOM20-3|SYP31|SYP132|TOM22-V	BS14A|SGR4|BET12|TOM20-3|SYP31|SYP132|TOM22-V
	7005	1.6587E-4	5.7431E-3	3	31	mitochondrion organization	BIGYIN|TOM20-3|TOM22-V	BIGYIN|TOM20-3|TOM22-V
	48193	3.0593E-4	8.7120E-3	3	38	Golgi vesicle transport	BS14A|SGR4|BET12	BS14A|SGR4|BET12
	6465	3.2499E-4	8.7120E-3	2	8	signal peptide processing	AT2G39960|AT4G40042	AT2G39960|AT4G40042
	15031	9.0940E-4	1.6794E-2	6	325	protein transport	SGR4|TOM20-3|SYP31|SEC61_BETA|SYP132|TOM22-V	SGR4|TOM20-3|SYP31|SEC61_BETA|SYP132|TOM22-V
	8104	1.1470E-3	1.9664E-2	6	340	protein localization	SGR4|TOM20-3|SYP31|SEC61_BETA|SYP132|TOM22-V	SGR4|TOM20-3|SYP31|SEC61_BETA|SYP132|TOM22-V
	6626	1.7365E-3	2.4051E-2	2	18	protein targeting to mitochondrion	TOM20-3|TOM22-V	TOM20-3|TOM22-V
	16485	2.1469E-3	2.7031E-2	2	20	protein processing	AT2G39960|AT4G40042	AT2G39960|AT4G40042
	51604	2.5985E-3	3.1295E-2	2	22	protein maturation	AT2G39960|AT4G40042	AT2G39960|AT4G40042
	6518	2.8396E-3	3.2774E-2	2	23	peptide metabolic process	AT2G39960|AT4G40042	AT2G39960|AT4G40042
	6880	3.4523E-3	3.8251E-2	1	1	intracellular sequestering of iron ion	VIT1	VIT1
Cluster 21	GO-ID	p-value	corr p-value	x	n	Function	Protein
	6749	3.4250E-11	3.3908E-9	4	12	glutathione metabolic process	GGT4|GGT3|GGT2|GSH1	GGT4|GGT3|GGT2|GSH1
	51187	9.1611E-7	9.8396E-6	3	34	cofactor catabolic process	GGT4|GGT3|GGT2	GGT4|GGT3|GGT2
	6528	9.4058E-7	9.8396E-6	2	3	asparagine metabolic process	ASN3|ASN2	ASN3|ASN2
	51716	3.8321E-5	2.6468E-4	5	730	cellular response to stimulus	GGT4|GGT3|ASN1|GSH1|SAL1	GGT4|GGT3|ASN1|GSH1|SAL1
	8652	6.8968E-5	4.6553E-4	3	142	cellular amino acid biosynthetic process	AT4G24830|ASN3|ASN2	AT4G24830|ASN3|ASN2
	9309	9.6488E-5	6.3682E-4	3	159	amine biosynthetic process	AT4G24830|ASN3|ASN2	AT4G24830|ASN3|ASN2
	42221	2.1635E-4	1.3114E-3	6	1711	response to chemical stimulus	GGT4|ADSS|GGT3|ASN1|GSH1|SAL1	GGT4|ADSS|GGT3|ASN1|GSH1|SAL1
	9628	3.5299E-4	2.0968E-3	5	1168	response to abiotic stimulus	ALDH12A1|ASN1|GSH1|SAL1|ATHDH	ALDH12A1|ASN1|GSH1|SAL1|ATHDH
	10133	5.8288E-4	2.9342E-3	1	1	proline catabolic process to glutamate	ALDH12A1	ALDH12A1
	80141	1.1654E-3	5.1662E-3	1	2	regulation of jasmonic acid biosynthetic process	SAL1	SAL1
	6750	1.1654E-3	5.1662E-3	1	2	glutathione biosynthetic process	GSH1	GSH1
	43157	1.7477E-3	7.2093E-3	1	3	response to cation stress	SAL1	SAL1
	9416	2.0715E-3	8.4277E-3	3	455	response to light stimulus	ASN1|SAL1|ATHDH	ASN1|SAL1|ATHDH
	9314	2.2859E-3	8.9858E-3	3	471	response to radiation	ASN1|SAL1|ATHDH	ASN1|SAL1|ATHDH
	43043	3.4926E-3	1.1787E-2	1	6	peptide biosynthetic process	GSH1	GSH1
	42431	5.2347E-3	1.5704E-2	1	9	indole metabolic process	GSH1	GSH1
	52315	5.2347E-3	1.5704E-2	1	9	phytoalexin biosynthetic process	GSH1	GSH1
	6536	8.1319E-3	2.1758E-2	1	14	glutamate metabolic process	ALDH12A1	ALDH12A1
	9625	9.8664E-3	2.5481E-2	1	17	response to insect	GSH1	GSH1
	52543	1.0444E-2	2.6287E-2	1	18	callose deposition in cell wall	GSH1	GSH1
	46686	1.1105E-2	2.7034E-2	2	279	glutathione metabolic process	GGT4|GGT3|GGT2|GSH1	GGT4|GGT3|GGT2|GSH1
aValues calculated from p-value after False Discovery Rate (FDR) application.
bTotal number of proteins found in the network that belong to a specific Gene Ontology (GO).
cTotal number of proteins belonging to a specific GO.

## Sheet: Cluster Bingo Sunki mandarin
Table S2. Specific Gene Ontology (GO) classes derived from protein-protein interactions observed in different clusters.
	GO-ID	p-value	corr p-value	x	n	Function	Protein
Cluster 1	15979	7.1390E-28	1.5884E-25	22	113	photosynthesis	PSAH-1|PSB29|ATPC1|AT1G14150|PSB28|CRD1|PSBP-1|PSBR|PPL2|PPL1|PSBO1|GAPB|NDF1|PSBO2|LHCA6|PSAD-1|PETC|NDF4|PSAL|SBPASE|PSAF|FNR1
	10038	1.8283E-11	3.2185E-10	17	350	response to metal ion	AT5G51830|AT1G59900|AT2G45290|MTLPD1|MTLPD2|AT2G21330|AT3G60750|HEME1|GLT1|ATPPA6|ATCS|GAPB|CAS|SHM1|AT4G38970|PGK1|ATGLDP1
	42742	9.0239E-11	1.3847E-9	13	193	defense response to bacterium	FNR2|PSBO1|ATPPA6|CRB|HEMC|CYP38|PETC|SBPASE|RCA|PSBP-1|MAB1|PRK|FNR1
	50896	3.3331E-8	3.2960E-7	43	3206	response to stimulus	AT5G51830|CYP38|AT1G59900|AT1G55480|AT2G45290|PSBP-1|AT3G60750|NPQ4|GLT1|FNR2|AT5G08670|ATPPA6|AT5G58260|HEMC|SHM1|CAS|RCA|PRK|ATGLDP1|FNR1|AT5G43750|NDPK2|PSB29|MTLPD1|MTLPD2|AT4G26520|FC1|AT2G21330|MAB1|ACD32.1|HEME1|ATPQ|PSBO1|CRB|ATCS|GAPB|PSBO2|LHCA6|IAR4|PETC|AT4G38970|SBPASE|PGK1
	51707	2.1539E-6	1.3500E-5	14	528	response to other organism	CYP38|PSBP-1|MAB1|PSBO1|FNR2|ATPPA6|CRB|AT5G58260|HEMC|PETC|RCA|SBPASE|PRK|FNR1
	6096	3.2241E-6	1.9388E-5	5	40	glycolysis	GAPB|GAPA-2|AT1G01090|PGK1|AT4G26530
	9607	3.4543E-6	2.0496E-5	14	550	response to biotic stimulus	CYP38|PSBP-1|MAB1|PSBO1|FNR2|ATPPA6|CRB|AT5G58260|HEMC|PETC|RCA|SBPASE|PRK|FNR1
	6952	3.9106E-6	2.2600E-5	15	637	defense response	CYP38|PSBP-1|MAB1|PSBO1|FNR2|ATPPA6|CRB|AT5G58260|HEMC|PETC|SHM1|RCA|SBPASE|PRK|FNR1
	15992	4.1300E-6	2.3264E-5	5	42	proton transport	AT5G13450|ATPC2|ATPC1|AT5G08690|AT2G33040
	6818	4.1300E-6	2.3264E-5	5	42	hydrogen transport	AT5G13450|ATPC2|ATPC1|AT5G08690|AT2G33040
	6950	5.3862E-6	2.9230E-5	27	1853	response to stress	CYP38|AT1G55480|PSBP-1|AT3G60750|AT5G08670|FNR2|ATPPA6|AT5G58260|HEMC|SHM1|RCA|PRK|AT5G43750|FNR1|NDPK2|AT4G26520|FC1|MAB1|ACD32.1|PSBO1|ATPQ|CRB|GAPB|PETC|IAR4|SBPASE|PGK1
	42221	3.6372E-5	1.7404E-4	24	1710	response to chemical stimulus	AT5G51830|NDPK2|PSB29|AT1G59900|AT2G45290|MTLPD1|MTLPD2|AT4G26520|FC1|AT2G21330|AT3G60750|HEME1|GLT1|AT5G08670|ATPPA6|CRB|ATCS|GAPB|CAS|SHM1|AT4G38970|PGK1|ATGLDP1|AT5G43750
	9628	1.2331E-4	5.3276E-4	18	1168	response to abiotic stimulus	NDPK2|MTLPD1|ACD32.1|AT3G60750|NPQ4|ATPQ|PSBO1|ATPPA6|CRB|PSBO2|GAPB|LHCA6|IAR4|PETC|SHM1|RCA|PGK1|PRK
	31399	8.9463E-4	3.3849E-3	2	8	regulation of protein modification process	PSBO1|PSBO2
	9416	1.2692E-3	4.3446E-3	9	455	response to light stimulus	PSBO1|GAPB|PSBO2|NDPK2|LHCA6|PETC|MTLPD1|RCA|NPQ4
	9314	1.6093E-3	5.4252E-3	9	471	response to radiation	PSBO1|GAPB|PSBO2|NDPK2|LHCA6|PETC|MTLPD1|RCA|NPQ4
	9409	2.7120E-3	8.7451E-3	6	241	response to cold	CRB|GAPB|SHM1|RCA|PGK1|PRK
	9266	4.7390E-3	1.4645E-2	7	359	response to temperature stimulus	CRB|GAPB|SHM1|RCA|PGK1|ACD32.1|PRK
	71277	1.1446E-2	3.2236E-2	1	2	cellular response to calcium ion	CAS
	9817	1.8127E-2	4.7173E-2	2	36	defense response to fungus, incompatible interaction	FNR2|AT5G58260
	GO-ID	p-value	corr p-value	x	n	Function	Protein
Cluster 2	10467	1.8471E-34	8.0351E-33	46	1578	gene expression	ATRPAC43|ATRPAC42|Y14|NRPD1A|CPSF100|AT3G20650|NRPE3B|AT1G06790|CPSF160|LIS|AT4G21660|NRPB3|NRPB2|NRPB5|NRPB4|NRPB1|U1-70K|AT5G28740|AT5G28210|CYCH;1|TFIIB|CBP20|CPSF73-I|AT1G14650|SRP34A|TFIIS|CLPS3|RAP74|AT5G01290|NRPB7|ABH1|TAFII15|NRPC1|CSTF77|EMB2770|TAF13|NRPA2|NRPA1|NRPB12|NRPB11|NRPB10|AT1G61700|RPB5E|NRPE5|RPB5C|RPB5D
	6259	8.8574E-6	6.7994E-5	8	311	DNA metabolic process	CHR8|CDC2|UVH6|AT3G09100|ERCC1|GTF2H2|AT1G18340|UVH1
	51716	1.4220E-4	8.8366E-4	10	729	cellular response to stimulus	CHR8|NRPD1A|UVH6|ABH1|CBP20|AT3G09100|ERCC1|GTF2H2|AT1G18340|UVH1
	33554	2.0492E-4	1.1885E-3	7	364	cellular response to stress	CHR8|UVH6|AT3G09100|ERCC1|GTF2H2|AT1G18340|UVH1
	16458	7.0742E-4	2.8849E-3	4	121	gene silencing	NRPD1A|CPSF100|ABH1|CBP20
	40029	1.8980E-3	5.8972E-3	4	158	regulation of gene expression, epigenetic	NRPD1A|CPSF100|ABH1|CBP20
	9314	4.7427E-3	1.2256E-2	6	471	response to radiation	CHR8|U2AF35B|UVH6|ABH1|ERCC1|UVH1
	22402	7.8047E-3	1.8352E-2	3	122	cell cycle process	CDC2|TTN8|YLS8
	9628	1.4919E-2	3.2722E-2	9	1168	response to abiotic stimulus	CHR8|EMB2770|NDPK1|U2AF35B|CDC2|UVH6|ABH1|ERCC1|UVH1
	9411	1.9741E-2	3.9940E-2	2	65	response to UV	UVH6|ERCC1
	GO-ID	p-value	corr p-value	x	n	Function	Protein
Cluster 3	6511	3.1082E-59	1.9093E-57	40	249	ubiquitin-dependent protein catabolic process	RPT1A|RPN1A|AT5G23540|AT2G05840|PBD1|PBC2|PBC1|UBQ4|PBG1|AT4G24820|EMB2719|RPN8A|PBA1|AT1G75990|PAE1|RPT5A|PAG1|PAE2|AT3G26340|RPT4A|RPT2A|AT1G16190|PAC1|PBE1|RPN10|ATS9|RPT3|PBD2|PBB2|PBB1|PBF1|AT5G35590|RPN12A|RPN5B|PAF2|PAF1|PAD2|AT1G16470|PAD1|RPT6A
	6508	1.0616E-49	4.5648E-48	44	614	proteolysis	RPT1A|RPN1A|AT5G23540|AT2G05840|MPPBETA|PBD1|PBC2|PBC1|UBQ4|AT4G24820|PBG1|EMB2719|RPN8A|PBA1|AT1G75990|PAE1|RPT5A|RPT5B|PAG1|PAE2|AT3G26340|RPT4A|RPT2A|AT1G16190|PAC1|PBE1|RPN10|ATS9|RPT3|PBD2|PBB2|PBB1|PBF1|RPN12B|AT1G51980|AT5G35590|RPN12A|RPN5B|PAF2|PAF1|PAD2|AT1G16470|PAD1|RPT6A
	44248	1.3280E-49	5.1913E-48	42	513	cellular catabolic process	RPT1A|RPN1A|AT5G23540|AT2G05840|PBD1|PBC2|PBC1|UBQ4|PBG1|AT4G24820|EMB2719|RPN8A|PBA1|AT1G75990|PAE1|RPT5A|RPT5B|PAG1|PAE2|AT3G26340|RPT4A|RPT2A|AT1G16190|PAC1|AT5G03290|PBE1|RPN10|ATS9|RPT3|PBD2|PBB2|PBB1|PBF1|AT5G35590|RPN12A|RPN5B|PAF2|PAF1|PAD2|AT1G16470|PAD1|RPT6A
	8152	8.6895E-26	3.1137E-24	66	6833	metabolic process	AT2G36580|AT5G23540|MPPBETA|AT1G76730|AT1G03150|UBQ4|PBG1|RPN8A|PBA1|AT1G75990|PAG1|PGK|AT3G26340|RPT4A|AT5G08300|CI51|PAC1|CDC2|EMB1467|PBB2|RPN12B|PBF1|PBB1|RPN12A|AT2G33040|RPN5B|PAF2|PAF1|RPN1B|RPT1A|RPN1A|FZR2|AT2G20420|AT2G05840|AT1G53780|PBD1|PBC2|AT5G20000|PBC1|ATPPA6|AT4G24820|EMB2719|AT5G56350|RPT5A|PAE1|RPT5B|PAE2|GAPC1|RPT2A|AT1G16190|AT5G03290|PBE1|RPN10|SDH1-1|ATS9|AT5G13450|RPT3|AT…
	19538	1.7835E-22	5.8991E-21	47	3147	protein metabolic process	RPN1B|RPT1A|RPN1A|AT5G23540|AT2G05840|MPPBETA|AT1G53780|PBD1|PBC2|PBC1|AT5G20000|UBQ4|AT4G24820|PBG1|EMB2719|RPN8A|PBA1|AT1G75990|PAE1|RPT5A|RPT5B|PAG1|PAE2|AT3G26340|RPT4A|RPT2A|AT1G16190|PAC1|PBE1|RPN10|ATS9|RPT3|PBD2|PBB2|PBB1|PBF1|RPN12B|AT1G51980|AT5G35590|RPN12A|RPN5B|PAF2|PAF1|PAD2|AT1G16470|PAD1|RPT6A
	43170	1.7579E-20	5.3993E-19	50	4086	macromolecule metabolic process	AT5G23540|MPPBETA|UBQ4|PBG1|RPN8A|PBA1|AT1G75990|PAG1|AT3G26340|RPT4A|CDC2|PAC1|PBB2|RPN12B|PBF1|PBB1|RPN12A|RPN5B|PAF2|PAF1|RPN1B|RPN1A|RPT1A|FZR2|AT2G05840|AT1G53780|PBD1|PBC2|AT5G20000|PBC1|AT4G24820|EMB2719|RPT5A|PAE1|RPT5B|PAE2|RPT2A|AT1G16190|RPN10|PBE1|ATS9|RPT3|PBD2|AT5G38470|AT5G35590|AT1G51980|PAD2|AT1G16470|PAD1|RPT6A
	44238	2.8434E-20	8.1511E-19	57	5718	primary metabolic process	AT2G36580|AT5G23540|MPPBETA|UBQ4|PBG1|RPN8A|PBA1|AT1G75990|PAG1|AT3G26340|PGK|RPT4A|PAC1|CDC2|PBB2|RPN12B|PBF1|PBB1|RPN12A|AT2G33040|RPN5B|PAF2|PAF1|RPN1B|RPT1A|RPN1A|FZR2|AT2G05840|AT1G53780|PBD1|PBC2|AT5G20000|PBC1|AT4G24820|EMB2719|AT5G56350|RPT5A|PAE1|RPT5B|PAE2|GAPC1|RPT2A|AT1G16190|RPN10|PBE1|ATS9|RPT3|AT5G13450|AT1G51650|PBD2|AT5G38470|AT1G51980|AT5G35590|PAD2|AT1G16470|PAD1|RPT6A
	44237	1.4688E-19	3.9474E-18	55	5406	cellular metabolic process	AT2G36580|AT5G23540|UBQ4|PBG1|RPN8A|PBA1|AT1G75990|PAG1|AT3G26340|PGK|RPT4A|CI51|PAC1|CDC2|EMB1467|PBB2|PBF1|PBB1|RPN12A|AT2G33040|RPN5B|PAF2|PAF1|RPT1A|RPN1A|FZR2|AT2G05840|PBD1|PBC2|PBC1|AT4G24820|EMB2719|AT5G56350|RPT5A|PAE1|RPT5B|PAE2|GAPC1|RPT2A|AT1G16190|AT5G03290|RPN10|PBE1|SDH1-1|ATS9|RPT3|AT5G13450|AT1G51650|PBD2|AT5G38470|AT5G35590|PAD2|AT1G16470|PAD1|RPT6A
	44267	9.1194E-19	2.3067E-17	41	2767	cellular protein metabolic process	RPT1A|RPN1A|AT5G23540|AT2G05840|PBD1|PBC2|PBC1|UBQ4|PBG1|AT4G24820|EMB2719|RPN8A|PBA1|AT1G75990|PAE1|RPT5A|RPT5B|PAG1|PAE2|AT3G26340|RPT4A|RPT2A|AT1G16190|PAC1|PBE1|RPN10|ATS9|RPT3|PBD2|PBB2|PBB1|PBF1|AT5G35590|RPN12A|RPN5B|PAF2|PAF1|PAD2|AT1G16470|PAD1|RPT6A
	44260	6.6575E-17	1.5904E-15	44	3667	cellular macromolecule metabolic process	RPT1A|RPN1A|FZR2|AT5G23540|AT2G05840|PBD1|PBC2|PBC1|UBQ4|AT4G24820|PBG1|EMB2719|RPN8A|PBA1|AT1G75990|PAE1|RPT5A|RPT5B|PAG1|PAE2|AT3G26340|RPT4A|RPT2A|AT1G16190|PAC1|CDC2|PBE1|RPN10|ATS9|RPT3|PBD2|AT5G38470|PBB2|PBB1|PBF1|AT5G35590|RPN12A|RPN5B|PAF2|PAF1|PAD2|AT1G16470|PAD1|RPT6A
	10038	7.0555E-17	1.5968E-15	18	350	response to metal ion	GAPC1|NDPK1|RPT2A|PAC1|MTLPD2|PBE1|ATS9|AT5G63680|ATPPA6|LOS2|PBD2|PBG1|AT5G35590|PBA1|PAD2|PAE1|AT1G16470|PAG1
	42221	3.4665E-9	6.2109E-8	23	1710	response to chemical stimulus	GAPC1|RPT2A|NDPK1|PAC1|MTLPD2|PBE1|RPN10|ATS9|AT5G63680|ATPPA6|LOS2|EMB1467|PBD2|PBG1|AT5G35590|PBA1|RPN12A|PAF1|PAD2|PAE1|AT1G16470|RPT5B|PAG1
	50896	5.2349E-7	7.7621E-6	28	3207	response to stimulus	ATPPA6|LOS2|PBG1|PBA1|PAE1|RPT5B|PAG1|GAPC1|NDPK1|RPT2A|PAC1|CDC2|AT1G16190|MTLPD2|RPN10|PBE1|AT5G63680|ATS9|RPT3|EMB1467|PBD2|AT5G38470|PBF1|AT5G35590|RPN12A|PAF1|PAD2|AT1G16470
	9266	2.8889E-6	4.1408E-5	9	359	response to temperature stimulus	GAPC1|RPT2A|LOS2|AT5G38470|CDC2|RPN12A|PAD2|RPN10|PAG1
	51789	5.6767E-6	7.8741E-5	3	11	response to protein stimulus	RPT2A|RPN12A|RPN10
	6096	9.3222E-6	1.2527E-4	4	40	glycolysis	GAPC1|AT2G36580|AT5G56350|PGK
	9628	2.5810E-5	3.3631E-4	14	1168	response to abiotic stimulus	GAPC1|NDPK1|RPT2A|CDC2|RPN10|ATPPA6|RPT3|LOS2|AT5G38470|PBG1|PBA1|RPN12A|PAD2|PAG1
	9408	7.5403E-5	8.1058E-4	5	131	response to heat	GAPC1|RPT2A|RPN12A|PAD2|RPN10
	51783	1.6152E-4	1.5099E-3	2	6	regulation of nuclear division	AT3G25980|APC8
	9651	1.9165E-4	1.7534E-3	7	360	response to salt stress	GAPC1|ATPPA6|NDPK1|LOS2|PBG1|PBA1|RPN10
	6970	3.0209E-4	2.6510E-3	7	388	response to osmotic stress	GAPC1|ATPPA6|NDPK1|LOS2|PBG1|PBA1|RPN10
	6950	3.1523E-4	2.7110E-3	16	1853	response to stress	GAPC1|NDPK1|RPT2A|AT1G16190|CDC2|RPN10|ATPPA6|LOS2|EMB1467|AT5G38470|PBG1|PBF1|PBA1|RPN12A|PAD2|PAG1
	48366	5.5053E-4	4.4666E-3	5	201	leaf development	RPT2A|FZR2|RPN8A|RPN12A|RPN10
	32877	6.6253E-3	2.7393E-2	1	2	positive regulation of DNA endoreduplication	CCS52A2
	6750	6.6253E-3	2.7393E-2	1	2	glutathione biosynthetic process	PAD2
	9409	8.4782E-3	3.3551E-2	4	241	response to cold	LOS2|AT5G38470|CDC2|PAG1
	15992	8.5828E-3	3.3551E-2	2	42	proton transport	AT5G13450|AT2G33040
	6818	8.5828E-3	3.3551E-2	2	42	hydrogen transport	AT5G13450|AT2G33040
	9607	9.8538E-3	3.7361E-2	6	550	response to biotic stimulus	ATPPA6|RPT2A|PBF1|RPN12A|PAD2|RPN10
	GO-ID	p-value	corr p-value	x	n	Function	Protein
Cluster 4	42435	3.7580E-8	5.3459E-6	4	37	indole derivative biosynthetic process	PAD3|AT3G54640|AT2G04400|CYP81F2
	9607	4.5966E-7	3.2061E-5	7	550	response to biotic stimulus	PAD3|CYP71A12|PDR12|AT3G54640|CBP60G|YLS9|CYP81F2
	9617	2.4964E-6	1.3930E-4	5	241	response to bacterium	PAD3|CYP71A12|AT3G54640|CBP60G|CYP81F2
	50896	6.3192E-6	2.3920E-4	12	3207	response to stimulus	PAD3|CYP71A12|PDR12|AT3G54640|GRX480|CBP60G|RHL41|WRKY75|WRKY6|YLS9|CYP81F2|AT2G32020
	6950	1.6975E-4	2.3303E-3	8	1853	response to stress	PAD3|AT3G54640|CBP60G|RHL41|WRKY75|WRKY6|YLS9|CYP81F2
	6952	2.6028E-4	2.7930E-3	5	637	defense response	PAD3|AT3G54640|CBP60G|YLS9|CYP81F2
	42221	6.8483E-4	5.7899E-3	7	1710	response to chemical stimulus	PAD3|PDR12|GRX480|CBP60G|RHL41|WRKY6|AT2G32020
	42742	7.5633E-4	6.2064E-3	3	193	defense response to bacterium	AT3G54640|CBP60G|CYP81F2
	48507	3.5762E-3	1.8092E-2	2	95	meristem development	CYP78A5|CYP78A7
	10200	4.2680E-3	1.9521E-2	2	104	response to chitin	RHL41|WRKY6
	9719	7.0171E-3	2.7831E-2	4	835	response to endogenous stimulus	PAD3|PDR12|GRX480|AT2G32020
	2213	8.4435E-3	2.8422E-2	1	9	defense response to insect	CYP81F2
	42431	8.4435E-3	2.8422E-2	1	9	indole metabolic process	PAD3
	9753	8.4553E-3	2.8422E-2	2	148	response to jasmonic acid stimulus	PDR12|GRX480
	9696	1.0311E-2	3.2653E-2	1	11	salicylic acid metabolic process	CBP60G
	GO-ID	p-value	corr p-value	x	n	Function	Protein
Cluster 5	10467	2.5207E-7	2.2406E-6	12	1578	gene expression	NRPC1|TAF13|ATRPAC42|NRPA1|TFIIS|AT5G01290|AT3G20650|AT5G28740|AT5G28210|CYCH;1|TFIIB|TAFII15
	6950	7.0205E-5	3.8734E-4	10	1853	response to stress	CHR8|NDPK1|RAD4|CDC2|UVH6|AT3G09100|GTF2H2|ERCC1|AT1G18340|UVH1
	10332	7.2982E-5	3.8924E-4	2	10	response to gamma radiation	CHR8|ERCC1
	9411	3.2272E-3	8.0616E-3	2	65	response to UV	UVH6|ERCC1
	9628	3.4234E-3	8.1752E-3	6	1168	response to abiotic stimulus	CHR8|NDPK1|CDC2|UVH6|ERCC1|UVH1
	50896	5.4481E-3	1.2107E-2	10	3207	response to stimulus	CHR8|NDPK1|RAD4|CDC2|UVH6|AT3G09100|GTF2H2|ERCC1|AT1G18340|UVH1
	10162	1.9333E-2	3.5259E-2	1	15	seed dormancy	TFIIS
	GO-ID	p-value	corr p-value	x	n	Function	Protein
Cluster 6	42430	4.5241E-24	5.8425E-23	15	41	indole and derivative metabolic process	CM3|AT5G57890|AT2G04400|TSB1|TSB2|AT5G28237|PAI1|PAI2|PAI3|AT3G55870|AT5G38530|AT3G54640|ASA2|ASB1|ASA1
	10038	1.3645E-9	8.0096E-9	15	350	response to metal ion	GAPC1|NDPK1|RNR1|F17L21.24|AT1G09780|AT1G59900|TPI|MTLPD2|MTHSC70-1|AT4G26970|AT5G63680|LOS2|AT5G13420|ATGLX1|PGK1
	6350	7.1499E-5	2.9380E-4	6	123	transcription	NRPC1|ATRPAC43|NRPA2|ATRPAC42|NRPA1|AT1G06790
	9116	7.5843E-5	3.0884E-4	4	40	nucleoside metabolic process	APT4|APT5|AT1G17410|AT1G71750
	42221	8.0086E-5	3.2321E-4	23	1709	response to chemical stimulus	GAPC1|NDPK1|RNR1|NDPK2|F17L21.24|AT1G09780|TPI|AT1G59900|MTLPD2|TSB1|MTHSC70-1|AT2G45300|AT4G26970|AT5G63680|EMB1467|LOS2|AT5G13420|ATGLX1|ASB1|ASA1|AT5G55070|PGK1|PRL
	9651	2.1141E-4	7.8975E-4	9	360	response to salt stress	GAPC1|LOS2|NDPK1|AT1G31180|IAR4|TPI|ASB1|TSB1|MTHSC70-1
	6950	2.6479E-4	9.6519E-4	23	1853	response to stress	GAPC1|NDPK1|NDPK2|AT1G53240|TPI|TSB1|MAB1|MTHSC70-1|AT4G26970|AT3G46940|CARA|EMB1467|LOS2|AT1G31180|IAR4|AT3G54640|ASB1|ASA1|AT5G55070|DHS1|PGK1|TSO2|RNR2A
	6970	3.6630E-4	1.3140E-3	9	388	response to osmotic stress	GAPC1|LOS2|NDPK1|AT1G31180|IAR4|TPI|ASB1|TSB1|MTHSC70-1
	9617	2.5080E-3	8.3971E-3	6	241	response to bacterium	AT5G57890|AT3G54640|ASB1|ASA1|DHS1|MAB1
	6979	2.8328E-3	9.4150E-3	6	247	response to oxidative stress	GAPC1|EMB1467|NDPK2|TSB1|AT5G55070|AT4G26970
	9628	6.2919E-3	1.7030E-2	14	1168	response to abiotic stimulus	GAPC1|NDPK1|NDPK2|AT1G53240|TPI|TSB1|MTHSC70-1|LOS2|PAI3|AT1G31180|IAR4|ASB1|ASA1|PGK1
	6760	7.4139E-3	1.9947E-2	2	23	folic acid and derivative metabolic process	THY-1|THY-2
	42445	8.2148E-3	2.1971E-2	3	73	hormone metabolic process	ASB1|ASA1|TSB1
	GO-ID	p-value	corr p-value	x	n	Function	Protein
Cluster 7	6754	1.2319E-8	2.0945E-7	5	59	ATP biosynthetic process	AT5G13450|ATPC2|AT1G51650|AT5G08690|AT2G33040
	6818	2.4924E-7	1.9138E-6	4	42	hydrogen transport	AT5G13450|ATPC2|AT5G08690|AT2G33040
	15992	2.4924E-7	1.9138E-6	4	42	proton transport	AT5G13450|ATPC2|AT5G08690|AT2G33040
	6950	1.4181E-6	9.8353E-6	12	1853	response to stress	ATPQ|AT5G08670|ATPPA6|EMB1467|LOS2|NDPK2|AT1G31180|AT1G53240|TPI|AT5G55070|MAB1|TSO2
	55085	3.2364E-6	2.1745E-5	4	79	transmembrane transport	AT5G13450|ATPC2|AT5G08690|AT2G33040
	50896	7.7144E-5	4.0454E-4	13	3207	response to stimulus	ATPQ|AT5G08670|ATPPA6|EMB1467|LOS2|NDPK2|AT1G31180|AT1G53240|TPI|MTLPD2|AT5G55070|MAB1|TSO2
	9651	9.1981E-5	4.5721E-4	5	360	response to salt stress	ATPQ|ATPPA6|LOS2|AT1G31180|TPI
	6970	1.3070E-4	6.2444E-4	5	388	response to osmotic stress	ATPQ|ATPPA6|LOS2|AT1G31180|TPI
	6979	2.8040E-4	1.2560E-3	4	247	response to oxidative stress	AT5G08670|EMB1467|NDPK2|AT5G55070
	9628	5.9904E-4	2.2915E-3	7	1168	response to abiotic stimulus	ATPQ|ATPPA6|LOS2|NDPK2|AT1G31180|AT1G53240|TPI
	10038	1.0382E-3	3.7832E-3	4	350	response to metal ion	ATPPA6|LOS2|TPI|MTLPD2
	42221	1.1706E-3	4.1946E-3	8	1710	response to chemical stimulus	AT5G08670|ATPPA6|EMB1467|LOS2|NDPK2|TPI|MTLPD2|AT5G55070
	6096	1.2348E-3	4.2820E-3	2	40	glycolysis	TPI|PGK
	9583	1.8055E-2	4.8523E-2	1	14	detection of light stimulus	NDPK2
	GO-ID	p-value	corr p-value	x	n	Function	Protein
Cluster 8	9808	3.8650E-9	1.1112E-7	5	44	lignin metabolic process	C4H|UGT72E2|ATCAD5|CYP98A3|FAH1
	9611	1.0489E-6	2.1932E-5	5	133	response to wounding	C4H|4CL2|PAL2|4CL1|PAL3
	9411	1.9483E-6	3.7342E-5	4	65	response to UV	4CL2|4CL1|FAH1|ATHDH
	9809	7.7798E-6	1.1929E-4	3	28	lignin biosynthetic process	ATCAD5|CYP98A3|FAH1
	6950	1.3332E-4	1.1339E-3	10	1853	response to stress	C4H|ASP5|AT5G17820|RCI3|4CL2|PAL2|AT5G06730|4CL1|PAL3|GSH1
	9628	1.4790E-4	1.1339E-3	8	1168	response to abiotic stimulus	C4H|ASP5|RCI3|4CL2|4CL1|GSH1|FAH1|ATHDH
	9416	3.7904E-4	2.3562E-3	5	455	response to light stimulus	C4H|4CL2|4CL1|FAH1|ATHDH
	9314	4.4389E-4	2.6867E-3	5	471	response to radiation	C4H|4CL2|4CL1|FAH1|ATHDH
	50896	7.4940E-4	4.3090E-3	12	3207	response to stimulus	C4H|ASP5|AT5G17820|RCI3|4CL2|PAL2|AT5G06730|4CL1|PAL3|GSH1|FAH1|ATHDH
	9620	1.3068E-3	6.6602E-3	3	156	response to fungus	4CL2|4CL1|GSH1
	6559	2.7780E-3	1.1832E-2	1	2	L-phenylalanine catabolic process	PAL4
	6750	2.7780E-3	1.1832E-2	1	2	glutathione biosynthetic process	GSH1
	6979	4.7974E-3	1.7514E-2	3	247	response to oxidative stress	AT5G17820|PAL2|AT5G06730
	2213	1.2442E-2	3.5330E-2	1	9	defense response to insect	GSH1
	9266	1.3318E-2	3.7356E-2	3	359	response to temperature stimulus	ASP5|RCI3|GSH1
	60548	1.9290E-2	4.8225E-2	1	14	negative regulation of cell death	FAH1
	GO-ID	p-value	corr p-value	x	n	Function	Protein
Cluster 9	51726	4.5882E-12	5.6893E-10	7	111	regulation of cell cycle	CCS52A2|AT3G25980|CYCA3;3|APC8|PCNA1|TSO2|RNR2A
	6260	1.7612E-8	7.2796E-7	5	94	DNA replication	RNR1|CDC2|FZR2|TSO2|PRL
	51783	1.1435E-5	1.1343E-4	2	6	regulation of nuclear division	AT3G25980|APC8
	6281	3.3762E-4	1.9030E-3	3	154	DNA repair	AT3G46940|TSO2|RNR2A
	6974	3.9872E-4	2.1585E-3	3	163	response to DNA damage stimulus	AT3G46940|TSO2|RNR2A
	32502	7.1328E-4	3.5379E-3	7	1820	developmental process	RNR1|CDC2|AT1G74030|FZR2|EIF2_BETA|TSO2|RNR2A
	10026	1.3988E-3	5.4204E-3	2	62	trichome differentiation	AT1G74030|FZR2
	51716	3.6116E-3	1.0791E-2	4	729	cellular response to stimulus	AT3G46940|TSO2|PRL|RNR2A
	33554	3.9993E-3	1.1807E-2	3	364	cellular response to stress	AT3G46940|TSO2|RNR2A
	7165	8.6002E-3	1.8893E-2	3	480	signal transduction	CCS52A2|FZR2|AT3G25980
	46686	2.5542E-2	4.2772E-2	2	279	response to cadmium ion	RNR1|AT4G26970
	9756	2.5698E-2	4.2772E-2	1	29	carbohydrate mediated signaling	PRL
	22621	2.9933E-2	4.7892E-2	2	304	shoot system development	AT1G74030|FZR2
	GO-ID	p-value	corr p-value	x	n	Function	Protein
Cluster 10	10033	1.6238E-6	3.9622E-4	8	1037	response to organic substance	PDR12|CSN5A|GRX480|MYB15|CBP60G|RHL41|WRKY6|AT2G32020
	42221	6.4016E-5	7.8100E-3	8	1710	response to chemical stimulus	PDR12|CSN5A|GRX480|MYB15|CBP60G|RHL41|WRKY6|AT2G32020
	10200	1.0598E-4	8.6193E-3	3	104	response to chitin	MYB15|RHL41|WRKY6
	50896	1.7205E-4	1.0495E-2	10	3207	response to stimulus	PDR12|CSN5A|GRX480|MYB15|CBP60G|WRKY75|RHL41|WRKY6|YLS9|AT2G32020
	9753	3.0043E-4	1.4661E-2	3	148	response to jasmonic acid stimulus	PDR12|GRX480|MYB15
	9743	5.0715E-4	1.8233E-2	3	177	response to carbohydrate stimulus	MYB15|RHL41|WRKY6
	9719	7.0469E-4	1.8233E-2	5	835	response to endogenous stimulus	PDR12|CSN5A|GRX480|MYB15|AT2G32020
	9404	7.7215E-4	1.8233E-2	2	46	toxin metabolic process	ATGSTU12|ATGSTU11
	43620	1.7926E-3	3.3646E-2	1	2	regulation of transcription in response to stress	WRKY75
	43687	2.3431E-3	4.0837E-2	5	1093	post-translational protein modification	AT1G74360|CSN5A|AT5G67340|MAPKKK19|AGC2-1
	32107	3.5822E-3	4.1622E-2	1	4	regulation of response to nutrient levels	WRKY75
	32104	3.5822E-3	4.1622E-2	1	4	regulation of response to extracellular stimulus	WRKY75
	6464	4.0654E-3	4.5089E-2	5	1241	protein modification process	AT1G74360|CSN5A|AT5G67340|MAPKKK19|AGC2-1
	9725	4.3303E-3	4.5939E-2	4	767	response to hormone stimulus	PDR12|CSN5A|MYB15|AT2G32020
	6950	4.5636E-3	4.6397E-2	6	1853	response to stress	MYB15|CBP60G|WRKY75|RHL41|WRKY6|YLS9
	9697	5.3688E-3	4.8293E-2	1	6	salicylic acid biosynthetic process	CBP60G
	9723	5.5418E-3	4.8293E-2	2	125	response to ethylene stimulus	PDR12|MYB15
	GO-ID	p-value	corr p-value	x	n	Function	Protein
Cluster 11	6091	7.6746E-30	1.3277E-27	21	199	generation of precursor metabolites and energy	SDH2-2|GAPC1|SDH2-3|AT4G26910|CI51|TPI|ATPPC1|AT5G03290|SDH1-1|SDH1-2|ATCS|AT1G12000|AT2G29560|IDH2|IDH1|AT1G01090|PGK1|SDH2-1|AT3G09810|PGK|AT2G01090
	6066	1.0048E-15	3.4764E-14	13	200	alcohol metabolic process	AT1G06020|GAPC1|AT5G49650|AT3G59480|AT1G06030|TPI|AT2G31390|AT1G12000|AT2G29560|AT1G01090|PGK1|AT4G10260|PGK
	6096	4.9741E-12	5.0619E-11	7	40	glycolysis	GAPC1|AT1G12000|TPI|AT2G29560|AT1G01090|PGK1|PGK
	46686	4.6124E-11	3.3248E-10	11	279	response to cadmium ion	GAPC1|AT5G51830|ATCS|LOS2|AT1G09780|TPI|AT1G59900|MTLPD2|PGK1|MTHSC70-1|AT4G26970
	10038	5.1408E-10	2.7792E-9	11	350	response to metal ion	GAPC1|AT5G51830|ATCS|LOS2|AT1G09780|TPI|AT1G59900|MTLPD2|PGK1|MTHSC70-1|AT4G26970
	9651	1.6199E-3	5.4951E-3	5	360	response to salt stress	GAPC1|LOS2|IAR4|TPI|MTHSC70-1
	6970	2.2456E-3	7.4709E-3	5	388	response to osmotic stress	GAPC1|LOS2|IAR4|TPI|MTHSC70-1
	6979	2.8092E-3	9.0000E-3	4	247	response to oxidative stress	GAPC1|EMB1467|AT5G55070|AT4G26970
	50896	6.3637E-3	1.9659E-2	15	3207	response to stimulus	AT5G51830|GAPC1|AT1G59900|TPI|AT1G09780|MTLPD2|MTHSC70-1|MAB1|AT4G26970|ATCS|LOS2|EMB1467|IAR4|AT5G55070|PGK1
	6950	1.0974E-2	3.1123E-2	10	1853	response to stress	GAPC1|EMB1467|LOS2|IAR4|TPI|AT5G55070|PGK1|MAB1|MTHSC70-1|AT4G26970
	GO-ID	p-value	corr p-value	x	n	Function	Protein
Cluster 12	45333	1.3947E-5	1.2806E-4	3	59	cellular respiration	ATCS|IDH1|AT3G09810
	10035	1.8948E-5	1.5948E-4	5	434	response to inorganic substance	LOS2|ATCS|AT1G59900|AT1G09780|MTLPD2
	6096	4.7117E-4	2.0691E-3	2	40	glycolysis	AT1G12000|AT1G01090
	50896	9.3656E-3	2.4255E-2	7	3207	response to stimulus	LOS2|ATCS|IAR4|AT1G59900|AT1G09780|MTLPD2|MAB1
	42221	9.6942E-3	2.4478E-2	5	1710	response to chemical stimulus	LOS2|ATCS|AT1G59900|AT1G09780|MTLPD2
	6066	1.1138E-2	2.7437E-2	2	200	alcohol metabolic process	AT1G12000|AT1G01090
	18193	1.6024E-2	3.7638E-2	1	20	peptidyl-amino acid modification	PDK
	GO-ID	p-value	corr p-value	x	n	Function	Protein
Cluster 13	55086	2.8554E-19	2.3128E-17	10	182	nucleobase, nucleoside and nucleotide metabolic process	APT2|AT3G06200|F17L21.24|APT4|APT3|APT5|AGK2|AT1G17410|GK-1|AT1G71750
	6807	5.9447E-10	2.5343E-9	10	1548	nitrogen compound metabolic process	APT2|AT3G06200|F17L21.24|APT4|APT3|APT5|AGK2|AT1G17410|GK-1|AT1G71750
	90351	2.6489E-2	3.9011E-2	1	46	seedling development	AT1G71750
	GO-ID	p-value	corr p-value	x	n	Function	Protein
Cluster 14	15805	8.0703E-4	3.6720E-2	1	1	S-adenosylmethionine transport	SAMC1
	101	8.0703E-4	3.6720E-2	1	1	sulfur amino acid transport	SAMC1
	GO-ID	p-value	corr p-value	x	n	Function	Protein
Cluster 15	10033	6.1308E-7	1.2323E-4	8	1037	response to organic substance	PDR12|ARR2|GRX480|CBP60G|RHL41|WRKY6|AT2G32020|AHBP-1B
	42221	2.5557E-5	2.5684E-3	8	1710	response to chemical stimulus	PDR12|ARR2|GRX480|CBP60G|RHL41|WRKY6|AT2G32020|AHBP-1B
	9751	1.6556E-4	8.5766E-3	3	135	response to salicylic acid stimulus	PDR12|GRX480|AHBP-1B
	9404	6.2342E-4	1.6221E-2	2	46	toxin metabolic process	ATGSTU12|ATGSTU11
	50896	2.0533E-3	3.4998E-2	8	3207	response to stimulus	PDR12|ARR2|GRX480|CBP60G|RHL41|WRKY6|AT2G32020|AHBP-1B
	10200	3.1380E-3	3.8124E-2	2	104	response to chitin	RHL41|WRKY6
	9814	3.1974E-3	3.8124E-2	2	105	defense response, incompatible interaction	CBP60G|AHBP-1B
	15692	3.2244E-3	3.8124E-2	1	4	lead ion transport	PDR12
	9719	3.9216E-3	4.3791E-2	4	835	response to endogenous stimulus	PDR12|ARR2|GRX480|AT2G32020
	9723	4.4954E-3	4.7556E-2	2	125	response to ethylene stimulus	PDR12|ARR2
	9697	4.8330E-3	4.8571E-2	1	6	salicylic acid biosynthetic process	CBP60G
	GO-ID	p-value	corr p-value	x	n	Function	Protein
Cluster 16	71466	1.6132E-3	1.5847E-2	1	4	cellular response to xenobiotic stimulus	AT2G45300
	16051	3.5418E-3	1.9883E-2	2	227	carbohydrate biosynthetic process	ATKDSA2|AT3G20480
	338	3.6264E-3	1.9883E-2	1	9	protein deneddylation	CSN5A
	70646	6.8401E-3	2.7639E-2	1	17	protein modification by small protein removal	CSN5A
	8610	6.9532E-3	2.7639E-2	2	321	lipid biosynthetic process	AT3G20480|AT4G29540
	278	1.2841E-2	4.1667E-2	1	32	mitotic cell cycle	CSN5A
	GO-ID	p-value	corr p-value	x	n	Function	Protein
Cluster 17	19748	1.1510E-12	1.5883E-11	7	330	secondary metabolic process	TT5|DFR|LDOX|TT4|TT7|F3H|ATGSTF12
	9411	4.5573E-9	2.8586E-8	4	65	response to UV	TT5|TT4|TT7|F3H
	9314	1.2850E-5	4.9258E-5	4	471	response to radiation	TT5|TT4|TT7|F3H
	9628	4.4190E-4	1.1293E-3	4	1168	response to abiotic stimulus	TT5|TT4|TT7|F3H
	9611	9.6522E-4	2.2966E-3	2	133	response to wounding	LDOX|TT4
	9753	1.1929E-3	2.7437E-3	2	148	response to jasmonic acid stimulus	LDOX|TT4
	GO-ID	p-value	corr p-value	x	n	Function	Protein
Cluster 18	9808	1.6477E-9	1.8783E-8	4	44	lignin metabolic process	UGT72E2|ATCAD5|CYP98A3|FAH1
	9411	1.9599E-6	1.3879E-5	3	65	response to UV	4CL2|4CL1|FAH1
	9416	6.4654E-4	2.6324E-3	3	455	response to light stimulus	4CL2|4CL1|FAH1
	9314	7.1500E-4	2.7170E-3	3	471	response to radiation	4CL2|4CL1|FAH1
	9611	1.2363E-3	3.9148E-3	2	133	response to wounding	4CL2|4CL1
	9620	1.6945E-3	4.8294E-3	2	156	response to fungus	4CL2|4CL1
	43069	4.8329E-3	1.3118E-2	1	12	negative regulation of programmed cell death	FAH1
	9628	9.4848E-3	2.1625E-2	3	1168	response to abiotic stimulus	4CL2|4CL1|FAH1
	43067	1.1644E-2	2.4581E-2	1	29	regulation of programmed cell death	FAH1
	9607	1.9482E-2	3.4702E-2	2	550	response to biotic stimulus	4CL2|4CL1
	GO-ID	p-value	corr p-value	x	n	Function	Protein
Cluster 19	22904	3.9245E-13	7.7929E-12	6	26	respiratory electron transport chain	SDH2-2|SDH2-3|CI51|SDH2-1|SDH1-1|SDH1-2
	6119	4.3040E-11	7.4781E-10	6	54	oxidative phosphorylation	SDH2-2|SDH2-3|CI51|SDH2-1|SDH1-1|SDH1-2
	6096	1.1226E-9	1.3003E-8	5	40	glycolysis	GAPC1|AT1G12000|AT2G29560|PGK1|PGK
	10035	6.3829E-7	3.4124E-6	7	434	response to inorganic substance	GAPC1|ATCS|AT1G09780|MTLPD2|PGK1|MTHSC70-1|ATGLDP1
	6979	3.2246E-3	8.4960E-3	3	247	response to oxidative stress	GAPC1|EMB1467|AT5G55070
	GO-ID	p-value	corr p-value	x	n	Function	Protein
Cluster 20	44271	2.9500E-12	3.5400E-11	8	378	cellular nitrogen compound biosynthetic process	HEMC|HEMG2|CHLD|FC1|PPOX|AT5G63290|AMI1|LIN2
	44249	6.7735E-6	4.7414E-5	8	2444	cellular biosynthetic process	HEMC|HEMG2|CHLD|FC1|PPOX|AT5G63290|AMI1|LIN2
	15995	8.5624E-5	4.4953E-4	2	26	chlorophyll biosynthetic process	HEMC|CHLD
	9851	1.1243E-2	3.4978E-2	1	21	auxin biosynthetic process	AMI1
	GO-ID	p-value	corr p-value	x	n	Function	Protein
Cluster 21	6810	9.2400E-8	6.3326E-7	6	1502	transport	PIP1;5|PIP2;8|PIP3|RD28|DELTA-TIP|PIP2;5
	51234	9.6927E-8	6.3326E-7	6	1514	establishment of localization	PIP1;5|PIP2;8|PIP3|RD28|DELTA-TIP|PIP2;5
	51179	1.1874E-7	6.3326E-7	6	1566	localization	PIP1;5|PIP2;8|PIP3|RD28|DELTA-TIP|PIP2;5
	15840	1.0757E-3	4.3022E-3	1	4	urea transport	DELTA-TIP
	42886	1.3444E-3	4.3022E-3	1	5	amide transport	DELTA-TIP
	6833	2.6874E-3	6.1426E-3	1	10	water transport	DELTA-TIP
	42044	2.6874E-3	6.1426E-3	1	10	fluid transport	DELTA-TIP
	9269	4.8330E-3	9.6659E-3	1	18	response to desiccation	RD28
	GO-ID	p-value	corr p-value	x	n	Function	Protein
Cluster 22	9611	6.0143E-9	7.2171E-8	4	133	response to wounding	TT4|C4H|4CL2|4CL1
	9411	2.3525E-7	2.4197E-6	3	65	response to UV	TT4|4CL2|4CL1
	9628	3.5857E-5	1.8188E-4	4	1168	response to abiotic stimulus	TT4|C4H|4CL2|4CL1
	9808	3.7891E-5	1.8188E-4	2	44	lignin metabolic process	C4H|CYP98A3
	6950	2.2174E-4	7.3366E-4	4	1853	response to stress	TT4|C4H|4CL2|4CL1
	9620	4.7940E-4	1.5007E-3	2	156	response to fungus	4CL2|4CL1
	50896	1.8885E-3	4.8563E-3	4	3207	response to stimulus	TT4|C4H|4CL2|4CL1
	9607	5.7772E-3	1.1884E-2	2	550	response to biotic stimulus	4CL2|4CL1
	60918	1.1160E-2	1.8625E-2	1	50	auxin transport	TT4
	9753	3.2743E-2	4.9443E-2	1	148	response to jasmonic acid stimulus	TT4
aValues calculated from p-value after False Discovery Rate (FDR) application.
bTotal number of proteins found in the network that belong to a specific Gene Ontology (GO).
cTotal number of proteins belonging to a specific GO.
