# Supplementary material for: Comparative study of the protein profiles of Sunki mandarin and Rangpur lime plants in response to water deficit
Source: BMC Plant Biol. 2015 Mar 3;15:69. doi: 10.1186/s12870-015-0416-6 (PMC4355367; doi:10.1186/s12870-015-0416-6)
Supplement: Additional 4: Table S3. — IDs orthologous proteins Arabidopsis thaliana-Citrus. [file 12870_2015_416_MOESM4_ESM.xls]

## Sheet: Rangpur lime
Table S3: IDs orthologous proteins Arabidopsis thaliana - Citrus
A. thaliana	Citrus	Identidade	E-value
4CL1	gi|567870185|ref|XP_006427714.1|	76.12	0
4CL2	gi|567870185|ref|XP_006427714.1|	74.03	0
4CL3	gi|567901418|ref|XP_006443197.1|	73.54	0
4CL5	gi|567870185|ref|XP_006427714.1|	65.24	0
AAPT2	gi|567890533|ref|XP_006437787.1|	84.06	0
ACA13	gi|567902956|ref|XP_006443966.1|	67.13	0
ACL5	gi|567922018|ref|XP_006453015.1|	76.19	9e-153
ACS2	gi|567904930|ref|XP_006444953.1|	67.36	0
ADSS	gi|567887456|ref|XP_006436250.1|	81.17	0
AGC2-1	gi|567889414|ref|XP_006437229.1|	58.74	2e-129
AHBP-1B	gi|557534549|gb|ESR45667.1|	81.14	3e-143
AHP1	gi|557521608|gb|ESR32975.1|	71.43	7e-56
AHP2	gi|567903380|ref|XP_006444178.1|	59.46	2e-46
AHP3	gi|567903380|ref|XP_006444178.1|	62.16	2e-48
ALDH12A1	gi|567894310|ref|XP_006439643.1|	82.01	0
ALDH2C4	gi|567918212|ref|XP_006451112.1|	73.24	0
ANNAT1	gi|567882883|ref|XP_006434000.1|	72.87	2e-132
ANNAT4	gi|567892697|ref|XP_006438869.1|	54.63	1e-89
ANTR2	gi|567905062|ref|XP_006445019.1|	68.83	0
APC10	gi|557542991|gb|ESR53969.1|	87.5	2e-94
APC6	gi|567902024|ref|XP_006443500.1|	84.16	0
APC8	gi|567894480|ref|XP_006439728.1|	79.58	0
ARR2	gi|557521318|gb|ESR32685.1|	54.15	1e-171
ASN1	gi|567864890|ref|XP_006425094.1|	85.66	0
ASN2	gi|567871137|ref|XP_006428190.1|	88.33	0
ASN3	gi|567871137|ref|XP_006428190.1|	87.06	0
ASP1	gi|567909005|ref|XP_006446816.1|	85.96	0
ASP2	gi|567918356|ref|XP_006451184.1|	86.39	0
ASP3	gi|567917260|ref|XP_006450636.1|	84.74	0
ASP4	gi|567918356|ref|XP_006451184.1|	75.62	4e-179
ASP5	gi|557553558|gb|ESR63572.1|	84.68	0
AT1G02360	gi|567904268|ref|XP_006444622.1|	71.59	1e-115
AT1G04410	gi|567854219|ref|XP_006420229.1|	91.27	2e-168
AT1G04810	gi|567855551|ref|XP_006420895.1|	84.14	0
AT1G06530	gi|557539387|gb|ESR50431.1|	38.63	1e-43
AT1G06700	gi|557545374|gb|ESR56352.1|	82.19	5e-165
AT1G08110	gi|567863644|ref|XP_006424476.1|	70.46	1e-91
AT1G09780	gi|557531723|gb|ESR42906.1|	81.31	0
AT1G10390	gi|567893364|ref|XP_006439170.1|	64.62	0
AT1G12000	gi|567915005|ref|XP_006449816.1|	84.68	0
AT1G15670	gi|567868931|ref|XP_006427087.1|	53.61	1e-108
AT1G16190	gi|567876397|ref|XP_006430788.1|	53.48	1e-104
AT1G16470	gi|567859118|ref|XP_006422242.1|	93.19	9e-120
AT1G17860	gi|567897888|ref|XP_006441432.1|	50.5	9e-54
AT1G20950	gi|567885827|ref|XP_006435472.1|	84.04	0
AT1G21400	gi|567883541|ref|XP_006434329.1|	68.66	0
AT1G26380	gi|567913049|ref|XP_006448838.1|	55.58	3e-155
AT1G27300	gi|567890967|ref|XP_006438004.1|	36.49	6e-24
AT1G27340	gi|567890981|ref|XP_006438011.1|	68.49	0
AT1G30870	gi|567912533|ref|XP_006448580.1|	52.45	4e-91
AT1G45000	gi|567885007|ref|XP_006435062.1|	94.24	0
AT1G51650	gi|567870229|ref|XP_006427736.1|	91.8	2e-29
AT1G51980	gi|567918686|ref|XP_006451349.1|	65.55	7e-171
AT1G52200	gi|567911765|ref|XP_006448196.1|	39.74	3e-27
AT1G53240	gi|567919464|ref|XP_006451738.1|	83.73	2e-161
AT1G53780	gi|567868387|ref|XP_006426816.1|	86.51	0
AT1G54220	gi|567867941|ref|XP_006426593.1|	71.77	0
AT1G59900	gi|567891979|ref|XP_006438510.1|	84.43	0
AT1G61050	gi|567913967|ref|XP_006449297.1|	53.01	3e-110
AT1G63460	gi|567894262|ref|XP_006439619.1|	78.05	2e-75
AT1G63770	gi|567894068|ref|XP_006439522.1|	80.78	0
AT1G65820	gi|567875531|ref|XP_006430355.1|	71.74	2e-57
AT1G66430	gi|567876071|ref|XP_006430625.1|	75.26	1e-150
AT1G67280	gi|567918476|ref|XP_006451244.1|	82.92	2e-163
AT1G69200	gi|567890745|ref|XP_006437893.1|	63.61	0
AT1G69400	gi|567892507|ref|XP_006438774.1|	54.14	9e-95
AT1G74030	gi|567896752|ref|XP_006440864.1|	90.89	0
AT1G74360	gi|567896376|ref|XP_006440676.1|	67.11	0
AT1G75990	gi|567859828|ref|XP_006422568.1|	81.15	0
AT1G76600	gi|567885861|ref|XP_006435489.1|	46.23	4e-40
AT1G79210	gi|567859118|ref|XP_006422242.1|	92.77	3e-119
AT1G80670	gi|567869855|ref|XP_006427549.1|	84.57	0
AT2G16800	gi|567859870|ref|XP_006422589.1|	62.69	5e-119
AT2G20140	gi|567902366|ref|XP_006443671.1|	95.52	0
AT2G20420	gi|567902594|ref|XP_006443785.1|	86.9	0
AT2G20740	gi|567914013|ref|XP_006449320.1|	47.8	7e-47
AT2G21870	gi|567870669|ref|XP_006427956.1|	71.67	2e-93
AT2G29560	gi|567864682|ref|XP_006424990.1|	81.72	0
AT2G31490	gi|567922374|ref|XP_006453193.1|	81.69	4e-33
AT2G32020	gi|567853613|ref|XP_006419970.1|	55.19	2e-53
AT2G32030	gi|567853615|ref|XP_006419971.1|	62.2	6e-54
AT2G32380	gi|567910453|ref|XP_006447540.1|	57.4	1e-54
AT2G32730	gi|567855551|ref|XP_006420895.1|	86.22	0
AT2G33040	gi|567896526|ref|XP_006440751.1|	78.93	2e-113
AT2G36580	gi|557532390|gb|ESR43573.1|	89.37	0
AT2G38150	gi|567873481|ref|XP_006429330.1|	58.86	1e-121
AT2G39960	gi|567886308|ref|XP_006435676.1|	78.61	8e-83
AT2G46890	gi|567904374|ref|XP_006444675.1|	68.01	4e-135
AT2G47770	gi|567903602|ref|XP_006444289.1|	47.18	5e-43
AT3G02800	gi|567910683|ref|XP_006447655.1|	66.24	5e-58
AT3G02840	gi|567911607|ref|XP_006448117.1|	45.93	8e-75
AT3G06730	gi|567879757|ref|XP_006432437.1|	65.57	6e-64
AT3G07320	gi|567889456|ref|XP_006437250.1|	70.52	0
AT3G07950	gi|567887516|ref|XP_006436280.1|	74.59	7e-132
AT3G08590	gi|557531723|gb|ESR42906.1|	81.88	0
AT3G09020	gi|567873485|ref|XP_006429332.1|	50	8e-111
AT3G09810	gi|567872333|ref|XP_006428756.1|	80.91	7e-175
AT3G10650	gi|567906981|ref|XP_006445804.1|	38.06	1e-157
AT3G10700	gi|567922392|ref|XP_006453202.1|	69.28	2e-170
AT3G13175	gi|567921146|ref|XP_006452579.1|	52.08	2e-20
AT3G13330	gi|567921468|ref|XP_006452740.1|	72.91	0
AT3G13930	gi|567867941|ref|XP_006426593.1|	71.66	0
AT3G14410	gi|567899488|ref|XP_006442232.1|	85.62	7e-157
AT3G15020	gi|567919464|ref|XP_006451738.1|	84.32	5e-162
AT3G15820	gi|567869347|ref|XP_006427295.1|	66.43	2e-100
AT3G17930	gi|557554819|gb|ESR64833.1|	78.5	8e-44
AT3G18280	gi|567900208|ref|XP_006442592.1|	56.18	3e-27
AT3G20510	gi|567920558|ref|XP_006452285.1|	74.79	3e-48
AT3G21690	gi|567910471|ref|XP_006447549.1|	78.42	0
AT3G25980	gi|567891205|ref|XP_006438123.1|	90.38	6e-104
AT3G26085	gi|567891277|ref|XP_006438159.1|	60.31	8e-84
AT3G26340	gi|567891097|ref|XP_006438069.1|	84.19	1e-129
AT3G28050	gi|567908273|ref|XP_006446450.1|	42.98	8e-69
AT3G43520	gi|567921856|ref|XP_006452934.1|	56.62	4e-44
AT3G44220	gi|567862948|ref|XP_006424128.1|	61.32	2e-75
AT3G48610	gi|567888668|ref|XP_006436856.1|	81.8	0
AT3G49080	gi|567858612|ref|XP_006421989.1|	67.67	1e-99
AT3G50920	gi|567866017|ref|XP_006425631.1|	50.91	5e-68
AT3G52930	gi|567875401|ref|XP_006430290.1|	87.15	6e-179
AT3G54020	gi|567873315|ref|XP_006429247.1|	78.59	3e-145
AT3G54090	gi|567873349|ref|XP_006429264.1|	70.68	0
AT3G54150	gi|567879163|ref|XP_006432140.1|	56.89	8e-55
AT3G54440	gi|567862434|ref|XP_006423871.1|	66.91	0
AT3G55410	gi|567898350|ref|XP_006441663.1|	88.5	0
AT3G56310	gi|557538085|gb|ESR49129.1|	75	7e-81
AT3G59530	gi|567901008|ref|XP_006442992.1|	79.45	1e-137
AT3G60590	gi|567905670|ref|XP_006445323.1|	61.4	2e-99
AT3G61870	gi|567904578|ref|XP_006444777.1|	63.77	2e-96
AT3G62300	gi|567904122|ref|XP_006444549.1|	29.9	5e-88
AT4G01430	gi|567904386|ref|XP_006444681.1|	41.09	7e-71
AT4G02725	gi|567903122|ref|XP_006444049.1|	56.49	2e-43
AT4G09580	gi|557536733|gb|ESR47851.1|	76.66	2e-125
AT4G10430	gi|557541423|gb|ESR52401.1|	77.71	7e-145
AT4G14090	gi|567856714|ref|XP_006421040.1|	49.14	4e-108
AT4G14910	gi|567853531|ref|XP_006419929.1|	75	5e-101
AT4G14950	gi|567853463|ref|XP_006419895.1|	69.59	6e-178
AT4G16820	gi|567895440|ref|XP_006440208.1|	58.64	9e-160
AT4G17486	gi|567895500|ref|XP_006440238.1|	65.89	1e-79
AT4G19810	gi|567923250|ref|XP_006453631.1|	62.07	3e-123
AT4G19880	gi|567912791|ref|XP_006448709.1|	72.15	2e-158
AT4G23590	gi|567909847|ref|XP_006447237.1|	45.1	1e-100
AT4G24310	gi|567878221|ref|XP_006431669.1|	55.9	1e-57
AT4G24820	gi|567895106|ref|XP_006440041.1|	85.38	0
AT4G24830	gi|567895196|ref|XP_006440086.1|	78.3	0
AT4G26910	gi|567920804|ref|XP_006452408.1|	68.92	8e-176
AT4G26970	gi|567920742|ref|XP_006452377.1|	81.82	0
AT4G28040	gi|567922982|ref|XP_006453497.1|	48.9	1e-91
AT4G28420	gi|567909847|ref|XP_006447237.1|	55.37	3e-139
AT4G28720	gi|567902410|ref|XP_006443693.1|	76.18	0
AT4G30840	gi|567923090|ref|XP_006453551.1|	59.22	9e-113
AT4G32140	gi|567916744|ref|XP_006450378.1|	78.68	1e-173
AT4G32750	gi|557553868|gb|ESR63882.1|	74.83	4e-126
AT4G35080	gi|567859870|ref|XP_006422589.1|	60	1e-112
AT4G38250	gi|567859534|ref|XP_006422421.1|	68.2	2e-160
AT4G38970	gi|567861648|ref|XP_006423478.1|	87.37	0
AT5G03290	gi|567872333|ref|XP_006428756.1|	87.37	0
AT5G03690	gi|567875401|ref|XP_006430290.1|	87.39	2e-172
AT5G04330	gi|567865869|ref|XP_006425557.1|	62.25	0
AT5G06580	gi|567874799|ref|XP_006429989.1|	81.69	0
AT5G06730	gi|567866429|ref|XP_006425837.1|	54.58	8e-88
AT5G08300	gi|567897874|ref|XP_006441425.1|	82.81	9e-145
AT5G08570	gi|557551115|gb|ESR61744.1|	86.08	0
AT5G08670	gi|567912017|ref|XP_006448322.1|	81.82	1e-174
AT5G08680	gi|567912017|ref|XP_006448322.1|	81.98	1e-174
AT5G08690	gi|567912017|ref|XP_006448322.1|	81.82	7e-175
AT5G09300	gi|567879233|ref|XP_006432175.1|	75.82	4e-178
AT5G11720	gi|567912793|ref|XP_006448710.1|	68.64	0
AT5G13420	gi|567855371|ref|XP_006420805.1|	85.75	0
AT5G13450	gi|567893205|ref|XP_006439123.1|	57.81	8e-63
AT5G13690	gi|567892891|ref|XP_006438966.1|	69.31	0
AT5G15950	gi|567876563|ref|XP_006430871.1|	64.74	1e-130
AT5G17630	gi|567889659|ref|XP_006437350.1|	69.18	2e-156
AT5G17700	gi|557539494|gb|ESR50538.1|	55.37	6e-150
AT5G17820	gi|567902080|ref|XP_006443528.1|	49.5	1e-75
AT5G18150	gi|567901870|ref|XP_006443423.1|	61.45	3e-24
AT5G19760	gi|567906565|ref|XP_006445596.1|	84.28	1e-143
AT5G19875	gi|567907097|ref|XP_006445862.1|	54.55	7e-24
AT5G20000	gi|567918008|ref|XP_006451010.1|	92.86	0
AT5G23250	gi|567890165|ref|XP_006437603.1|	83.63	8e-154
AT5G23540	gi|567884505|ref|XP_006434811.1|	95.15	1e-167
AT5G23550	gi|567867549|ref|XP_006426397.1|	83.49	5e-43
AT5G23575	gi|567867563|ref|XP_006426404.1|	76.11	0
AT5G25580	gi|567917176|ref|XP_006450594.1|	50.14	1e-86
AT5G36160	gi|567909847|ref|XP_006447237.1|	61	7e-153
AT5G38170	gi|567876273|ref|XP_006430726.1|	49.25	5e-19
AT5G38470	gi|567876399|ref|XP_006430789.1|	67.08	1e-134
AT5G42830	gi|567884341|ref|XP_006434729.1|	58.42	9e-153
AT5G43330	gi|567854219|ref|XP_006420229.1|	92.17	5e-169
AT5G43460	gi|567854113|ref|XP_006420176.1|	68.03	2e-52
AT5G45420	gi|567888574|ref|XP_006436809.1|	49.69	1e-59
AT5G45620	gi|567880207|ref|XP_006432662.1|	85.75	0
AT5G47030	gi|567895264|ref|XP_006440120.1|	75.61	3e-85
AT5G50460	gi|557549662|gb|ESR60291.1|	92.65	5e-31
AT5G51010	gi|567888904|ref|XP_006436974.1|	59.46	2e-40
AT5G51830	gi|567858254|ref|XP_006421810.1|	80.19	3e-147
AT5G53970	gi|567919540|ref|XP_006451776.1|	75.37	4e-175
AT5G55070	gi|567920804|ref|XP_006452408.1|	73.29	3e-180
AT5G56350	gi|567906487|ref|XP_006445557.1|	88.89	0
AT5G56720	gi|567905730|ref|XP_006445353.1|	76.36	5e-146
AT5G57510	gi|567922764|ref|XP_006453388.1|	50.38	7e-25
AT5G61340	gi|567896344|ref|XP_006440660.1|	54.83	2e-78
AT5G63680	gi|557551115|gb|ESR61744.1|	86.08	0
AT5G64380	gi|567862084|ref|XP_006423696.1|	69.62	1e-158
AT5G65683	gi|567912917|ref|XP_006448772.1|	29.07	4e-45
AT5G65750	gi|567898350|ref|XP_006441663.1|	87.84	0
AT5G66220	gi|567887236|ref|XP_006436140.1|	65.61	5e-50
AT5G66390	gi|567865969|ref|XP_006425607.1|	78.42	3e-149
AT5G67340	gi|557528013|gb|ESR39263.1|	48.62	0
ATARD3	gi|567853824|ref|XP_006420032.1|	78.17	3e-93
ATBCB	gi|567917768|ref|XP_006450890.1|	37.04	5e-30
ATCAD4	gi|567860548|ref|XP_006422928.1|	78.37	7e-159
ATCAD5	gi|567860548|ref|XP_006422928.1|	79.49	1e-159
ATCLC-A	gi|567909541|ref|XP_006447084.1|	81.43	0
ATEP3	gi|567900712|ref|XP_006442844.1|	72.43	2e-122
ATGLDH	gi|567857172|ref|XP_006421269.1|	82.67	0
ATGLX1	gi|557552356|gb|ESR62985.1|	82.01	9e-137
ATGPX1	gi|567916526|ref|XP_006450269.1|	76.96	2e-88
ATGPX2	gi|567901192|ref|XP_006443084.1|	77.44	1e-72
ATGPX4	gi|567903276|ref|XP_006444126.1|	72.78	8e-70
ATGPX5	gi|567903276|ref|XP_006444126.1|	71.01	3e-68
ATGPX6	gi|567894196|ref|XP_006439586.1|	81.87	6e-79
ATGPX7	gi|567916526|ref|XP_006450269.1|	69.29	1e-88
ATGSTF12	gi|567875609|ref|XP_006430394.1|	60.85	4e-73
ATGSTF2	gi|567903570|ref|XP_006444273.1|	59.24	4e-62
ATGSTF3	gi|567903570|ref|XP_006444273.1|	60.38	1e-63
ATGSTF9	gi|567889188|ref|XP_006437116.1|	67.3	2e-84
ATGSTU11	gi|567892059|ref|XP_006438550.1|	56.87	9e-64
ATGSTU12	gi|567892059|ref|XP_006438550.1|	50.7	1e-52
ATGSTU4	gi|567864604|ref|XP_006424951.1|	52.51	7e-64
ATHCHIB	gi|567865383|ref|XP_006425314.1|	64.56	2e-124
ATHDH	gi|567913127|ref|XP_006448877.1|	85.81	0
ATMGL	gi|567893470|ref|XP_006439223.1|	76.89	0
ATOSM34	gi|567922868|ref|XP_006453440.1|	66.82	2e-87
ATP1	gi|557524474|gb|ESR35780.1|	27.36	3e-26
ATPA	gi|557524474|gb|ESR35780.1|	29.21	2e-27
ATPB	gi|567912017|ref|XP_006448322.1|	68.44	6e-125
ATPC1	gi|567914831|ref|XP_006449729.1|	81.17	6e-166
ATPC2	gi|567914831|ref|XP_006449729.1|	70.35	2e-137
ATPPC1	gi|567900052|ref|XP_006442514.1|	88.64	0
ATPPC2	gi|567908951|ref|XP_006446789.1|	89.54	0
ATPPC3	gi|567900052|ref|XP_006442514.1|	88.54	0
ATPPC4	gi|567890481|ref|XP_006437761.1|	76.94	0
ATPQ	gi|567887392|ref|XP_006436218.1|	84.52	4e-81
ATRBL3	gi|567858386|ref|XP_006421876.1|	68.64	1e-129
ATRDH2	gi|567859126|ref|XP_006422246.1|	69.77	4e-141
ATS9	gi|567922470|ref|XP_006453241.1|	87.47	0
ATSPP	gi|567907921|ref|XP_006446274.1|	81.82	3e-156
ATTIM23-2	gi|567867943|ref|XP_006426594.1|	74.18	2e-64
At1g01090	gi|567904484|ref|XP_006444730.1|	80.73	0
At1g30120	gi|567914791|ref|XP_006449709.1|	83.9	0
At1g56410	gi|567872877|ref|XP_006429028.1|	88.67	0
At1g80820	gi|567869987|ref|XP_006427615.1|	75.15	2e-140
At2g05840	gi|567921630|ref|XP_006452821.1|	82.52	7e-115
At3g24170	gi|557522743|gb|ESR34110.1|	81	0
At5g35590	gi|567921630|ref|XP_006452821.1|	80.89	9e-113
AtAGAL1	gi|557538085|gb|ESR49129.1|	54.6	4e-53
AtAGAL2	gi|557538085|gb|ESR49129.1|	59.43	5e-54
AtGLDP1	gi|567917656|ref|XP_006450834.1|	83.44	0
AtGLDP2	gi|567917656|ref|XP_006450834.1|	83.27	0
AtPPa1	gi|567904426|ref|XP_006444701.1|	92.04	9e-108
AtPPa5	gi|567904426|ref|XP_006444701.1|	88.56	5e-104
AtPPa6	gi|567860038|ref|XP_006422673.1|	77.82	6e-134
BAN	gi|567913661|ref|XP_006449144.1|	62.54	1e-116
BAP2	gi|567905290|ref|XP_006445133.1|	42.47	3e-25
BCDH_BETA1	gi|567906499|ref|XP_006445563.1|	92.62	0
BCE2	gi|567852727|ref|XP_006419527.1|	61.52	1e-165
BET12	gi|567854030|ref|XP_006420135.1|	64.57	7e-44
BGAL17	gi|567867865|ref|XP_006426555.1|	64.77	0
BGAL2	gi|567918910|ref|XP_006451461.1|	69.63	0
BIGYIN	gi|567899188|ref|XP_006442082.1|	71.52	3e-60
BS14A	gi|557546140|gb|ESR57118.1|	81.97	4e-53
BUD2	gi|567853189|ref|XP_006419758.1|	64.62	9e-123
C4H	gi|567879021|ref|XP_006432069.1|	85.95	0
CAD2	gi|567870485|ref|XP_006427864.1|	71.06	2e-141
CAD3	gi|567870485|ref|XP_006427864.1|	70.11	4e-140
CAD6	gi|567867227|ref|XP_006426236.1|	67.6	1e-138
CB5-E	gi|557543454|gb|ESR54432.1|	79.1	3e-60
CBP60G	gi|567881889|ref|XP_006433503.1|	36.02	7e-79
CCS52A2	gi|567896010|ref|XP_006440493.1|	77.99	0
CDC2	gi|557532990|gb|ESR44173.1|	85.03	2e-147
CHIB1	gi|567858818|ref|XP_006422092.1|	73.78	7e-119
CHR1	gi|567866139|ref|XP_006425692.1|	70.13	0
CI51	gi|567891125|ref|XP_006438083.1|	93.81	0
CORI3	gi|567909847|ref|XP_006447237.1|	45.5	3e-102
CSN5A	gi|567916318|ref|XP_006450165.1|	83.01	4e-169
CYCA3;3	gi|567882057|ref|XP_006433587.1|	64.31	9e-104
CYP705A2	gi|567889066|ref|XP_006437055.1|	42.52	7e-113
CYP705A3	gi|567889066|ref|XP_006437055.1|	41.78	4e-108
CYP71A12	gi|567901184|ref|XP_006443080.1|	47.35	5e-124
CYP71A14	gi|567901184|ref|XP_006443080.1|	48.28	2e-124
CYP71A15	gi|567901184|ref|XP_006443080.1|	45.75	6e-116
CYP71A16	gi|567919346|ref|XP_006451679.1|	44.76	2e-110
CYP71A18	gi|567901184|ref|XP_006443080.1|	46.76	2e-120
CYP71A19	gi|567901184|ref|XP_006443080.1|	46.54	2e-116
CYP71A20	gi|567901184|ref|XP_006443080.1|	47.84	9e-123
CYP71B10	gi|567891395|ref|XP_006438218.1|	54.05	6e-143
CYP71B11	gi|567891393|ref|XP_006438217.1|	48.71	1e-125
CYP71B12	gi|567891393|ref|XP_006438217.1|	48.92	5e-126
CYP71B13	gi|567891393|ref|XP_006438217.1|	49.57	7e-128
CYP71B14	gi|567891395|ref|XP_006438218.1|	48.64	6e-130
CYP71B16	gi|567891395|ref|XP_006438218.1|	50.83	2e-130
CYP71B17	gi|567891395|ref|XP_006438218.1|	51.67	2e-132
CYP71B19	gi|567891395|ref|XP_006438218.1|	53.4	1e-138
CYP71B21	gi|567891395|ref|XP_006438218.1|	49.07	1e-129
CYP71B22	gi|567891395|ref|XP_006438218.1|	48.55	1e-128
CYP71B23	gi|567891393|ref|XP_006438217.1|	49.89	1e-125
CYP71B24	gi|567891395|ref|XP_006438218.1|	51.65	4e-128
CYP71B25	gi|567891395|ref|XP_006438218.1|	49.79	2e-128
CYP71B26	gi|567891395|ref|XP_006438218.1|	53.53	2e-143
CYP71B28	gi|567891395|ref|XP_006438218.1|	48.46	1e-119
CYP71B29	gi|567891395|ref|XP_006438218.1|	47.86	8e-118
CYP71B3	gi|567891395|ref|XP_006438218.1|	53.18	5e-134
CYP71B30P	gi|567891063|ref|XP_006438052.1|	41.72	1e-79
CYP71B31	gi|567891395|ref|XP_006438218.1|	44.28	1e-115
CYP71B34	gi|567891395|ref|XP_006438218.1|	53.1	6e-145
CYP71B35	gi|567891393|ref|XP_006438217.1|	54.55	1e-145
CYP71B36	gi|567891395|ref|XP_006438218.1|	52.89	2e-142
CYP71B38	gi|567891395|ref|XP_006438218.1|	48.45	6e-130
CYP71B4	gi|567891395|ref|XP_006438218.1|	52.57	3e-130
CYP71B5	gi|567891395|ref|XP_006438218.1|	46.68	2e-121
CYP76G1	gi|567893237|ref|XP_006439139.1|	69.67	0
CYP77A4	gi|567888298|ref|XP_006436671.1|	75.61	0
CYP77A9	gi|567888298|ref|XP_006436671.1|	66.4	0
CYP77B1	gi|567913495|ref|XP_006449061.1|	75.2	0
CYP78A5	gi|567890859|ref|XP_006437950.1|	67.75	0
CYP78A7	gi|567870811|ref|XP_006428027.1|	68.67	0
CYP78A8	gi|567904568|ref|XP_006444772.1|	65.49	0
CYP81D2	gi|567866755|ref|XP_006426000.1|	60.57	4e-160
CYP81D3	gi|567866755|ref|XP_006426000.1|	60.65	1e-158
CYP81D4	gi|567866755|ref|XP_006426000.1|	57.3	8e-153
CYP81D5	gi|567866755|ref|XP_006426000.1|	58.33	6e-154
CYP81D8	gi|567866755|ref|XP_006426000.1|	61.84	2e-162
CYP81F2	gi|567866755|ref|XP_006426000.1|	53.04	2e-139
CYP81F3	gi|567866755|ref|XP_006426000.1|	53.35	8e-145
CYP81F4	gi|567866755|ref|XP_006426000.1|	50.54	2e-133
CYP81H1	gi|567866755|ref|XP_006426000.1|	52.79	8e-138
CYP82C4	gi|567884663|ref|XP_006434890.1|	70.48	0
CYP86A1	gi|567864780|ref|XP_006425039.1|	81.09	0
CYP86B1	gi|567890121|ref|XP_006437581.1|	77.14	0
CYP91A2	gi|567866755|ref|XP_006426000.1|	53.1	5e-144
CYP96A4	gi|567870731|ref|XP_006427987.1|	49.7	5e-143
CYP98A3	gi|567875811|ref|XP_006430495.1|	80.75	0
D22	gi|567870929|ref|XP_006428086.1|	69.15	0
DELTA-TIP	gi|567868591|ref|XP_006426918.1|	84.84	6e-117
DET3	gi|557549572|gb|ESR60201.1|	84.76	0
DFR	gi|567884947|ref|XP_006435032.1|	74.78	3e-149
DIN4	gi|567906499|ref|XP_006445563.1|	92.92	1e-180
DL4170C	gi|567862568|ref|XP_006423938.1|	56.59	8e-103
DL4665W	gi|567895700|ref|XP_006440338.1|	78.47	2e-157
DNMT2	gi|567916970|ref|XP_006450491.1|	70.45	4e-150
EIF2_BETA	gi|557551314|gb|ESR61943.1|	76.4	2e-105
EMB1467	gi|567897754|ref|XP_006441365.1|	81.74	0
EMB2107	gi|557529881|gb|ESR41131.1|	84.3	1e-161
EMB2719	gi|567859828|ref|XP_006422568.1|	82.82	0
EMB3003	gi|567884129|ref|XP_006434623.1|	76.5	7e-173
ENH1	gi|567871817|ref|XP_006428498.1|	75.4	8e-102
F3H	gi|567865753|ref|XP_006425499.1|	82.04	5e-177
FC2	gi|567867601|ref|XP_006426423.1|	77.07	0
FKBP15-1	gi|567889448|ref|XP_006437246.1|	80.56	4e-63
FLS	gi|567867639|ref|XP_006426442.1|	66.47	6e-137
FLS3	gi|567867639|ref|XP_006426442.1|	54.03	2e-99
FZR2	gi|567896010|ref|XP_006440493.1|	81.43	0
GALK	gi|567852371|ref|XP_006419349.1|	74.45	0
GAPA	gi|567909103|ref|XP_006446865.1|	86.17	6e-178
GAPB	gi|567885695|ref|XP_006435406.1|	84.99	0
GAPC1	gi|567891187|ref|XP_006438114.1|	92.54	1e-179
GAPCP-1	gi|567859174|ref|XP_006422270.1|	81.22	0
GAPCP-2	gi|567859174|ref|XP_006422270.1|	80.24	0
GDCST	gi|567914891|ref|XP_006449759.1|	86.8	0
GGT2	gi|567870929|ref|XP_006428086.1|	65.1	0
GGT3	gi|567870929|ref|XP_006428086.1|	73.82	4e-78
GGT4	gi|567918704|ref|XP_006451358.1|	62.66	0
GLT1	gi|557524059|gb|ESR35426.1|	82.12	0
GLY2	gi|567886890|ref|XP_006435967.1|	75.19	3e-121
GR	gi|567897668|ref|XP_006441322.1|	77.21	0
GRX480	gi|567914209|ref|XP_006449418.1|	67.96	5e-36
GSH1	gi|557541816|gb|ESR52794.1|	80.08	0
GSH2	gi|567881269|ref|XP_006433193.1|	72.24	0
HEXO1	gi|567887162|ref|XP_006436103.1|	74.03	0
HEXO2	gi|567892941|ref|XP_006438991.1|	68.77	0
HEXO3	gi|567912407|ref|XP_006448517.1|	71	0
HPA1	gi|567884123|ref|XP_006434620.1|	79.54	2e-174
HXK1	gi|567918608|ref|XP_006451310.1|	80.64	0
IAR4	gi|567891979|ref|XP_006438510.1|	84.01	0
IDH1	gi|567859602|ref|XP_006422455.1|	87.74	0
IDH2	gi|567859602|ref|XP_006422455.1|	84.2	9e-177
IMPL1	gi|557551333|gb|ESR61962.1|	74.6	6e-158
L-GALDH	gi|567860044|ref|XP_006422676.1|	80.76	2e-142
LDOX	gi|567895998|ref|XP_006440487.1|	79.08	2e-160
LOS2	gi|567875447|ref|XP_006430313.1|	87.78	0
LTA3	gi|567888142|ref|XP_006436593.1|	66.36	0
MAB1	gi|567892617|ref|XP_006438829.1|	85.12	1e-175
MAPKKK19	gi|567866573|ref|XP_006425909.1|	50.82	2e-93
MBD02	gi|557556418|gb|ESR66432.1|	53.01	2e-77
MBD5	gi|567864370|ref|XP_006424834.1|	45.2	5e-34
MBD6	gi|567864370|ref|XP_006424834.1|	39.01	7e-37
MDH	gi|567896234|ref|XP_006440605.1|	78.29	1e-169
MET1	gi|567867501|ref|XP_006426373.1|	57.43	0
MGD2	gi|567922212|ref|XP_006453112.1|	77.11	0
MIPS1	gi|567871055|ref|XP_006428149.1|	89.82	0
MIPS2	gi|567871055|ref|XP_006428149.1|	91.57	0
MIPS3	gi|567871055|ref|XP_006428149.1|	90.2	0
MPPBETA	gi|567877371|ref|XP_006431275.1|	79.61	0
MPPalpha	gi|567868453|ref|XP_006426849.1|	65.41	2e-175
MTN1	gi|567861850|ref|XP_006423579.1|	68.6	2e-43
MYB15	gi|567854215|ref|XP_006420227.1|	47.87	4e-63
NLM1	gi|567914499|ref|XP_006449563.1|	72.08	1e-98
OASC	gi|567899352|ref|XP_006442164.1|	72.77	1e-148
PAC1	gi|567874411|ref|XP_006429795.1|	91.6	5e-129
PAD1	gi|567865593|ref|XP_006425419.1|	92	3e-117
PAD2	gi|567865593|ref|XP_006425419.1|	93.2	4e-119
PAD3	gi|567891063|ref|XP_006438052.1|	45.37	1e-100
PAE1	gi|567868347|ref|XP_006426796.1|	95.36	1e-126
PAE2	gi|567868347|ref|XP_006426796.1|	95.36	3e-127
PAF1	gi|567884935|ref|XP_006435026.1|	78.93	8e-122
PAF2	gi|567884935|ref|XP_006435026.1|	79.93	7e-123
PAG1	gi|567875701|ref|XP_006430440.1|	90.36	1e-124
PAL2	gi|567887848|ref|XP_006436446.1|	83.31	0
PAL3	gi|567887848|ref|XP_006436446.1|	75.29	0
PAL4	gi|567887848|ref|XP_006436446.1|	84.13	0
PBA1	gi|567916184|ref|XP_006450098.1|	86.5	7e-117
PBB1	gi|567908697|ref|XP_006446662.1|	83.88	2e-135
PBB2	gi|567908697|ref|XP_006446662.1|	84.67	4e-136
PBC1	gi|567883371|ref|XP_006434244.1|	93.14	1e-107
PBC2	gi|567883371|ref|XP_006434244.1|	91.18	1e-105
PBD1	gi|567853641|ref|XP_006419984.1|	87.88	3e-99
PBD2	gi|567853641|ref|XP_006419984.1|	85.86	1e-96
PBE1	gi|567891097|ref|XP_006438069.1|	83.7	1e-129
PBF1	gi|567888684|ref|XP_006436864.1|	85.2	1e-108
PBG1	gi|567863954|ref|XP_006424626.1|	84	2e-113
PCK1	gi|557528182|gb|ESR39432.1|	84.18	0
PCK2	gi|557528182|gb|ESR39432.1|	80.09	0
PDH2	gi|567914791|ref|XP_006449709.1|	87.47	0
PDK1	gi|567888134|ref|XP_006436589.1|	80.66	0
PDR12	gi|567917058|ref|XP_006450535.1|	68.62	0
PDS1	gi|567889216|ref|XP_006437130.1|	77.94	0
PER11	gi|567865969|ref|XP_006425607.1|	45.7	1e-74
PER16	gi|567922626|ref|XP_006453319.1|	73.68	2e-136
PER19	gi|567914275|ref|XP_006449451.1|	65.88	2e-129
PER21	gi|567872473|ref|XP_006428826.1|	77.05	3e-138
PER23	gi|567865969|ref|XP_006425607.1|	47.68	4e-81
PER27	gi|567910407|ref|XP_006447517.1|	60.76	3e-106
PER30	gi|567910405|ref|XP_006447516.1|	67.62	6e-122
PER35	gi|567866877|ref|XP_006426061.1|	67.48	3e-125
PER37	gi|567865969|ref|XP_006425607.1|	50.62	2e-85
PER4	gi|567865969|ref|XP_006425607.1|	44.04	1e-73
PER44	gi|567902080|ref|XP_006443528.1|	52.38	4e-81
PER45	gi|567922626|ref|XP_006453319.1|	72.45	8e-134
PER50	gi|567866877|ref|XP_006426061.1|	67.87	1e-122
PER52	gi|567865969|ref|XP_006425607.1|	50.17	1e-80
PER64	gi|567885365|ref|XP_006435241.1|	71.2	4e-132
PER66	gi|567858268|ref|XP_006421817.1|	70.85	1e-131
PER69	gi|567917850|ref|XP_006450931.1|	53.54	5e-88
PER70	gi|567917850|ref|XP_006450931.1|	52.17	3e-90
PER71	gi|567917850|ref|XP_006450931.1|	59.47	4e-97
PER73	gi|567866877|ref|XP_006426061.1|	66.87	4e-124
PFK1	gi|567918696|ref|XP_006451354.1|	81.68	0
PFK2	gi|567915345|ref|XP_006449986.1|	75.72	0
PFK3	gi|567918696|ref|XP_006451354.1|	85.62	0
PFK4	gi|567857702|ref|XP_006421534.1|	78.34	0
PFK5	gi|567867345|ref|XP_006426295.1|	79	0
PFK6	gi|567917480|ref|XP_006450746.1|	83.45	0
PFK7	gi|567918696|ref|XP_006451354.1|	84.23	0
PGK	gi|567859134|ref|XP_006422250.1|	90.02	0
PGK1	gi|567859136|ref|XP_006422251.1|	83.78	0
PGLCT	gi|557532802|gb|ESR43985.1|	79.56	0
PIP1;5	gi|567894082|ref|XP_006439529.1|	87.8	1e-146
PIP2;5	gi|567887806|ref|XP_006436425.1|	86.12	1e-141
PIP2;8	gi|567859860|ref|XP_006422584.1|	90.11	3e-146
PIP3	gi|567859860|ref|XP_006422584.1|	88.69	2e-146
PLC1	gi|567886436|ref|XP_006435740.1|	55.03	9e-180
PLC4	gi|557527006|gb|ESR38312.1|	65.66	0
PLC5	gi|557527006|gb|ESR38312.1|	60.65	0
PLP9	gi|567903158|ref|XP_006444067.1|	74.1	4e-168
PMDH1	gi|567860058|ref|XP_006422683.1|	85.27	2e-170
PMDH2	gi|567860058|ref|XP_006422683.1|	86	2e-145
PRA1.A1	gi|567873211|ref|XP_006429195.1|	80.86	3e-96
PRA1.F4	gi|567867775|ref|XP_006426510.1|	54.79	5e-40
PRXCB	gi|567907169|ref|XP_006445898.1|	65.49	1e-79
PSBR	gi|567897066|ref|XP_006441021.1|	81.43	1e-51
PYRB	gi|567868891|ref|XP_006427067.1|	71.85	1e-151
RAD23-3	gi|567876397|ref|XP_006430788.1|	69.6	2e-140
RCI3	gi|567910405|ref|XP_006447516.1|	68.05	6e-122
RD28	gi|567872393|ref|XP_006428786.1|	82.23	9e-134
RHL41	gi|567864212|ref|XP_006424755.1|	53.06	4e-25
RNS1	gi|567892353|ref|XP_006438697.1|	69.78	3e-95
RPN10	gi|567859942|ref|XP_006422625.1|	66.26	6e-137
RPN12a	gi|567893620|ref|XP_006439298.1|	83.52	2e-121
RPN12b	gi|567893620|ref|XP_006439298.1|	63.3	1e-80
RPN1A	gi|567908755|ref|XP_006446691.1|	85.99	0
RPN1B	gi|567908755|ref|XP_006446691.1|	83.11	0
RPN5B	gi|557529881|gb|ESR41131.1|	83.22	0
RPN8A	gi|567873455|ref|XP_006429317.1|	88.96	2e-156
RPT1A	gi|567868387|ref|XP_006426816.1|	96.95	0
RPT2a	gi|567902366|ref|XP_006443671.1|	95.74	0
RPT3	gi|567878983|ref|XP_006432050.1|	89.05	0
RPT4A	gi|567885007|ref|XP_006435062.1|	93.48	0
RPT5A	gi|567881725|ref|XP_006433421.1|	94.81	0
RPT5B	gi|567881725|ref|XP_006433421.1|	94.33	0
RPT6a	gi|567918008|ref|XP_006451010.1|	94.52	0
SAL1	gi|567879239|ref|XP_006432178.1|	78.16	6e-87
SAL2	gi|567879239|ref|XP_006432178.1|	66.83	2e-68
SAL3	gi|567879239|ref|XP_006432178.1|	61.95	1e-65
SAL4	gi|567913875|ref|XP_006449251.1|	42.61	2e-61
SAPX	gi|557536349|gb|ESR47467.1|	83.16	1e-144
SDH1-1	gi|567866129|ref|XP_006425687.1|	89.61	0
SDH1-2	gi|567866129|ref|XP_006425687.1|	86.66	0
SDH2-1	gi|567909783|ref|XP_006447205.1|	77.5	1e-124
SDH2-2	gi|567909783|ref|XP_006447205.1|	82.03	8e-127
SDH2-3	gi|567871103|ref|XP_006428173.1|	77.61	1e-124
SEC61_BETA	gi|567870475|ref|XP_006427859.1|	81.01	1e-22
SGR4	gi|567877253|ref|XP_006431216.1|	73.3	8e-91
SP1L4	gi|557543045|gb|ESR54023.1|	50	2e-18
SPDS3	gi|567891809|ref|XP_006438425.1|	66.88	1e-122
SUR1	gi|567909847|ref|XP_006447237.1|	56.59	8e-145
SYP132	gi|567901926|ref|XP_006443451.1|	83.99	5e-125
SYP31	gi|557537895|gb|ESR48939.1|	69.71	5e-124
SYP51	gi|567920934|ref|XP_006452473.1|	74.25	7e-91
T30G6.3	gi|567866755|ref|XP_006426000.1|	56.47	2e-149
TAT3	gi|567909847|ref|XP_006447237.1|	50.24	2e-128
TIM	gi|567861878|ref|XP_006423593.1|	78.1	6e-135
TIP2;2	gi|567895614|ref|XP_006440295.1|	86.35	6e-113
TIP4;1	gi|567917330|ref|XP_006450671.1|	86.07	6e-112
TOM20-3	gi|567909497|ref|XP_006447062.1|	56.57	5e-58
TPI	gi|567864372|ref|XP_006424835.1|	84.98	3e-113
TT4	gi|567854977|ref|XP_006420608.1|	86.27	0
TT5	gi|567887236|ref|XP_006436140.1|	68.18	5e-82
TT7	gi|567896496|ref|XP_006440736.1|	68.8	0
UBQ4	gi|557530874|gb|ESR42057.1|	99.74	0
UBQ4	gi|557530874|gb|ESR42057.1|	100	3e-36
UBQ4	gi|557530874|gb|ESR42057.1|	100	3e-36
UBQ4	gi|557530874|gb|ESR42057.1|	100	3e-36
UBQ4	gi|557530874|gb|ESR42057.1|	100	3e-36
UBQ4	gi|557530874|gb|ESR42057.1|	100	3e-36
UF3GT	gi|567919524|ref|XP_006451768.1|	57.17	1e-142
UGT72E1	gi|567866217|ref|XP_006425731.1|	55.04	2e-149
UGT72E2	gi|567866217|ref|XP_006425731.1|	53.72	1e-146
UGT72E3	gi|567866217|ref|XP_006425731.1|	52.31	6e-143
UTR1	gi|567892253|ref|XP_006438647.1|	85.76	3e-160
VAMP722	gi|557522494|gb|ESR33861.1|	86.78	3e-101
VAP	gi|567905664|ref|XP_006445320.1|	72.02	3e-96
VIT1	gi|567911647|ref|XP_006448137.1|	83.12	1e-109
VTC4	gi|567915133|ref|XP_006449880.1|	76.43	4e-59
WRKY6	gi|567914907|ref|XP_006449767.1|	50.96	1e-126
WRKY75	gi|567890931|ref|XP_006437986.1|	74.36	4e-47
YLS9	gi|567874983|ref|XP_006430081.1|	53.68	5e-59
anac089	gi|567862990|ref|XP_006424149.1|	43.9	4e-79
ccr1	gi|567869987|ref|XP_006427615.1|	79.33	1e-145
fah1	gi|567865869|ref|XP_006425557.1|	76.98	0
mtHsc70-1	gi|567859996|ref|XP_006422652.1|	80.62	0
mtLPD1	gi|567852261|ref|XP_006419294.1|	87.99	0
mtLPD2	gi|567852261|ref|XP_006419294.1|	87.01	0
pal1	gi|567872339|ref|XP_006428759.1|	82.69	0
aTrue ortholog sequences were obtained in the Arabidopsis thaliana by performing best-reciprocal BLASTP hits from the in silico translation of Citrus sinensis and Citrus clementine peptides sequences . The BLAST analyses were performed locally on LINUX operating system using the model C. sinensis and C. clementine databanks extracted from NCBI, the filter soft option (-F "m S") with the local Smi…

## Sheet: Sunki mandarin
A. thaliana	Citrus	identidade	E-value
4CL1	gi|567870185|ref|XP_006427714.1|	76.12	0
4CL2	gi|567870185|ref|XP_006427714.1|	74.03	0
AAPT2	gi|567890533|ref|XP_006437787.1|	84.06	0
ABH1	gi|557548826|gb|ESR59455.1|	69.85	0
ACD32.1	gi|567911425|ref|XP_006448026.1|	36.36	6e-42
ACS2	gi|567904930|ref|XP_006444953.1|	67.36	0
AGC2-1	gi|567889414|ref|XP_006437229.1|	58.74	2e-129
AGK2	gi|557523301|gb|ESR34668.1|	66.24	8e-148
AGT	gi|557548861|gb|ESR59490.1|	87.03	0
AHBP-1B	gi|557534549|gb|ESR45667.1|	81.14	3e-143
AHP1	gi|557521608|gb|ESR32975.1|	71.43	7e-56
AHP2	gi|567903380|ref|XP_006444178.1|	59.46	2e-46
AMI1	gi|567881473|ref|XP_006433295.1|	68.97	4e-163
ANNAT1	gi|567882883|ref|XP_006434000.1|	72.87	2e-132
ANNAT2	gi|567882883|ref|XP_006434000.1|	68.14	3e-124
ANNAT4	gi|567892697|ref|XP_006438869.1|	54.63	1e-89
ANTR2	gi|567905062|ref|XP_006445019.1|	68.83	0
AOP3	gi|567869011|ref|XP_006427127.1|	37.78	5e-61
APC10	gi|557542991|gb|ESR53969.1|	87.5	2e-94
APC6	gi|567902024|ref|XP_006443500.1|	84.16	0
APC8	gi|567894480|ref|XP_006439728.1|	79.58	0
APE2	gi|567914195|ref|XP_006449411.1|	78.64	4e-179
APT2	gi|567916778|ref|XP_006450395.1|	76.09	5e-75
APT3	gi|567895736|ref|XP_006440356.1|	82.39	4e-79
APT4	gi|567895736|ref|XP_006440356.1|	81.67	9e-79
APT5	gi|567916778|ref|XP_006450395.1|	81.52	3e-84
APX1	gi|567864052|ref|XP_006424675.1|	82.4	1e-116
ARR2	gi|557521318|gb|ESR32685.1|	54.15	1e-171
ASA1	gi|567886366|ref|XP_006435705.1|	70.25	0
ASA2	gi|567864798|ref|XP_006425048.1|	80.44	0
ASB1	gi|567861822|ref|XP_006423565.1|	69.7	1e-73
ASP2	gi|567918356|ref|XP_006451184.1|	86.39	0
ASP3	gi|567917260|ref|XP_006450636.1|	84.74	0
ASP5	gi|557553558|gb|ESR63572.1|	84.68	0
AT1G02360	gi|567904268|ref|XP_006444622.1|	71.59	1e-115
AT1G03150	gi|557546318|gb|ESR57296.1|	97.13	4e-98
AT1G03330	gi|567903298|ref|XP_006444137.1|	96.77	3e-47
AT1G06020	gi|567901036|ref|XP_006443006.1|	83.81	4e-153
AT1G06030	gi|567901036|ref|XP_006443006.1|	84.13	4e-154
AT1G06700	gi|557545374|gb|ESR56352.1|	82.19	5e-165
AT1G06790	gi|567902850|ref|XP_006443913.1|	67.04	8e-63
AT1G06960	gi|567878813|ref|XP_006431965.1|	77.06	3e-91
AT1G08110	gi|567863644|ref|XP_006424476.1|	70.46	1e-91
AT1G09780	gi|557531723|gb|ESR42906.1|	81.31	0
AT1G10580	gi|557540594|gb|ESR51638.1|	80.07	0
AT1G12000	gi|567915005|ref|XP_006449816.1|	84.68	0
AT1G12390	gi|567895876|ref|XP_006440426.1|	73.72	3e-60
AT1G14150	gi|567892409|ref|XP_006438725.1|	58.44	2e-43
AT1G14345	gi|567892259|ref|XP_006438650.1|	88.8	4e-61
AT1G14650	gi|557548211|gb|ESR58840.1|	67.2	0
AT1G15440	gi|567869139|ref|XP_006427191.1|	72.94	0
AT1G15670	gi|567868931|ref|XP_006427087.1|	53.61	1e-108
AT1G16190	gi|567876397|ref|XP_006430788.1|	53.48	1e-104
AT1G16350	gi|567859148|ref|XP_006422257.1|	77	0
AT1G16470	gi|567859118|ref|XP_006422242.1|	93.19	9e-120
AT1G17080	gi|567899606|ref|XP_006442291.1|	69.72	4e-52
AT1G17410	gi|567868153|ref|XP_006426699.1|	61.14	3e-59
AT1G17860	gi|567897888|ref|XP_006441432.1|	50.5	9e-54
AT1G18340	gi|567883231|ref|XP_006434174.1|	72.63	4e-59
AT1G18720	gi|567896268|ref|XP_006440622.1|	66.67	3e-72
AT1G20580	gi|567885591|ref|XP_006435354.1|	94.23	4e-53
AT1G21400	gi|567883541|ref|XP_006434329.1|	68.66	0
AT1G22410	gi|567882777|ref|XP_006433947.1|	80.3	0
AT1G23310	gi|557540471|gb|ESR51515.1|	88.36	0
AT1G24240	gi|557542197|gb|ESR53175.1|	52.05	1e-57
AT1G24807	gi|567861822|ref|XP_006423565.1|	65.4	5e-71
AT1G24909	gi|567861822|ref|XP_006423565.1|	69.7	7e-74
AT1G25083	gi|567861822|ref|XP_006423565.1|	69.7	7e-74
AT1G25155	gi|567861822|ref|XP_006423565.1|	69.7	7e-74
AT1G26380	gi|567913049|ref|XP_006448838.1|	55.58	3e-155
AT1G27300	gi|567890967|ref|XP_006438004.1|	36.49	6e-24
AT1G31180	gi|557529511|gb|ESR40761.1|	80	0
AT1G32080	gi|567880177|ref|XP_006432647.1|	74.92	7e-131
AT1G32470	gi|567888470|ref|XP_006436757.1|	78.31	4e-71
AT1G45000	gi|567885007|ref|XP_006435062.1|	94.24	0
AT1G48140	gi|567902148|ref|XP_006443562.1|	76.74	2e-36
AT1G48860	gi|567905576|ref|XP_006445276.1|	80.53	0
AT1G51650	gi|567870229|ref|XP_006427736.1|	91.8	2e-29
AT1G51965	gi|567868455|ref|XP_006426850.1|	68.53	0
AT1G51980	gi|567918686|ref|XP_006451349.1|	65.55	7e-171
AT1G52200	gi|567911765|ref|XP_006448196.1|	39.74	3e-27
AT1G52220	gi|557528939|gb|ESR40189.1|	64.74	3e-43
AT1G52930	gi|567919836|ref|XP_006451924.1|	81.45	1e-155
AT1G53240	gi|567919464|ref|XP_006451738.1|	83.73	2e-161
AT1G53780	gi|567868387|ref|XP_006426816.1|	86.51	0
AT1G54220	gi|567867941|ref|XP_006426593.1|	71.77	0
AT1G55480	gi|567906529|ref|XP_006445578.1|	73.59	5e-126
AT1G55750	gi|567921422|ref|XP_006452717.1|	62.18	0
AT1G59900	gi|567891979|ref|XP_006438510.1|	84.43	0
AT1G61700	gi|567891625|ref|XP_006438333.1|	86.96	7e-32
AT1G63540	gi|557541433|gb|ESR52411.1|	32.76	2e-27
AT1G63660	gi|567894100|ref|XP_006439538.1|	81.25	0
AT1G63770	gi|567894068|ref|XP_006439522.1|	80.78	0
AT1G65820	gi|567875531|ref|XP_006430355.1|	71.74	2e-57
AT1G66430	gi|567876071|ref|XP_006430625.1|	75.26	1e-150
AT1G67700	gi|557540336|gb|ESR51380.1|	77.62	7e-88
AT1G68590	gi|567890361|ref|XP_006437701.1|	62.5	1e-47
AT1G69200	gi|567890745|ref|XP_006437893.1|	63.61	0
AT1G69400	gi|567892507|ref|XP_006438774.1|	54.14	9e-95
AT1G71500	gi|567898296|ref|XP_006441636.1|	61.82	6e-90
AT1G71750	gi|567883975|ref|XP_006434546.1|	66.31	3e-63
AT1G72810	gi|567867967|ref|XP_006426606.1|	79.84	0
AT1G72880	gi|567867909|ref|XP_006426577.1|	71.28	3e-152
AT1G74030	gi|567896752|ref|XP_006440864.1|	90.89	0
AT1G74360	gi|567896376|ref|XP_006440676.1|	67.11	0
AT1G74730	gi|567894332|ref|XP_006439654.1|	64.82	4e-43
AT1G75690	gi|567885213|ref|XP_006435165.1|	74.19	3e-63
AT1G75880	gi|567885331|ref|XP_006435224.1|	55.31	1e-114
AT1G75990	gi|567859828|ref|XP_006422568.1|	81.15	0
AT1G76600	gi|567885861|ref|XP_006435489.1|	46.23	4e-40
AT1G76670	gi|567885921|ref|XP_006435519.1|	83.67	3e-160
AT1G76730	gi|567883869|ref|XP_006434493.1|	67.7	3e-105
AT1G77350	gi|557536395|gb|ESR47513.1|	77.87	3e-49
AT1G79210	gi|567859118|ref|XP_006422242.1|	92.77	3e-119
AT2G01090	gi|567883771|ref|XP_006434444.1|	67.21	1e-22
AT2G04400	gi|567911023|ref|XP_006447825.1|	67.83	2e-148
AT2G04560	gi|567910723|ref|XP_006447675.1|	64.27	5e-162
AT2G16800	gi|567859870|ref|XP_006422589.1|	62.69	5e-119
AT2G20140	gi|567902366|ref|XP_006443671.1|	95.52	0
AT2G20420	gi|567902594|ref|XP_006443785.1|	86.9	0
AT2G20740	gi|567914013|ref|XP_006449320.1|	47.8	7e-47
AT2G21330	gi|567861648|ref|XP_006423478.1|	87.27	0
AT2G21940	gi|557530014|gb|ESR41264.1|	61.26	4e-99
AT2G29560	gi|567864682|ref|XP_006424990.1|	81.72	0
AT2G30000	gi|567864878|ref|XP_006425088.1|	99.09	1e-65
AT2G31390	gi|567901036|ref|XP_006443006.1|	83.79	2e-156
AT2G31490	gi|567922374|ref|XP_006453193.1|	81.69	4e-33
AT2G31810	gi|567907771|ref|XP_006446199.1|	76.83	0
AT2G32020	gi|567853613|ref|XP_006419970.1|	55.19	2e-53
AT2G32380	gi|567910453|ref|XP_006447540.1|	57.4	1e-54
AT2G32600	gi|567871757|ref|XP_006428468.1|	89.14	3e-108
AT2G33040	gi|567896526|ref|XP_006440751.1|	78.93	2e-113
AT2G33540.1-P	gi|567892679|ref|XP_006438860.1|	48.44	0
AT2G33730	gi|567855421|ref|XP_006420830.1|	88.58	0
AT2G35040	gi|567912671|ref|XP_006448649.1|	82.68	0
AT2G36580	gi|557532390|gb|ESR43573.1|	89.37	0
AT2G39960	gi|567886308|ref|XP_006435676.1|	78.61	8e-83
AT2G40010	gi|567886350|ref|XP_006435697.1|	86.69	4e-136
AT2G40360	gi|567878317|ref|XP_006431717.1|	65.03	0
AT2G42490	gi|567894832|ref|XP_006439904.1|	80.93	0
AT2G43560	gi|567900788|ref|XP_006442882.1|	83.43	1e-79
AT2G43770	gi|557544435|gb|ESR55413.1|	86.46	0
AT2G45290	gi|567905578|ref|XP_006445277.1|	82	0
AT2G45300	gi|567905576|ref|XP_006445276.1|	77.97	0
AT2G46890	gi|567904374|ref|XP_006444675.1|	68.01	4e-135
AT2G47770	gi|567903602|ref|XP_006444289.1|	47.18	5e-43
AT3G02840	gi|567911607|ref|XP_006448117.1|	45.93	8e-75
AT3G06200	gi|567870795|ref|XP_006428019.1|	62.86	4e-95
AT3G06730	gi|567879757|ref|XP_006432437.1|	65.57	6e-64
AT3G07950	gi|567887516|ref|XP_006436280.1|	74.59	7e-132
AT3G08590	gi|557531723|gb|ESR42906.1|	81.88	0
AT3G09100	gi|557531345|gb|ESR42528.1|	67.88	0
AT3G09810	gi|567872333|ref|XP_006428756.1|	80.91	7e-175
AT3G13175	gi|567921146|ref|XP_006452579.1|	52.08	2e-20
AT3G13330	gi|567921468|ref|XP_006452740.1|	72.91	0
AT3G13930	gi|567867941|ref|XP_006426593.1|	71.66	0
AT3G14410	gi|567899488|ref|XP_006442232.1|	85.62	7e-157
AT3G15820	gi|567869347|ref|XP_006427295.1|	66.43	2e-100
AT3G17930	gi|557554819|gb|ESR64833.1|	78.5	8e-44
AT3G18280	gi|567900208|ref|XP_006442592.1|	56.18	3e-27
AT3G18680	gi|567870371|ref|XP_006427807.1|	93.53	6e-87
AT3G18890	gi|567860972|ref|XP_006423140.1|	53.15	1e-142
AT3G20480	gi|567920780|ref|XP_006452396.1|	59.44	2e-129
AT3G20510	gi|567920558|ref|XP_006452285.1|	74.79	3e-48
AT3G20650	gi|567920228|ref|XP_006452120.1|	84.32	0
AT3G21690	gi|567910471|ref|XP_006447549.1|	78.42	0
AT3G23940	gi|567854975|ref|XP_006420607.1|	83.55	0
AT3G25980	gi|567891205|ref|XP_006438123.1|	90.38	6e-104
AT3G26085	gi|567891277|ref|XP_006438159.1|	60.31	8e-84
AT3G26340	gi|567891097|ref|XP_006438069.1|	84.19	1e-129
AT3G27520	gi|567908629|ref|XP_006446628.1|	45.41	2e-33
AT3G28050	gi|567908273|ref|XP_006446450.1|	42.98	8e-69
AT3G28320	gi|557527730|gb|ESR38980.1|	28.57	2e-13
AT3G29130	gi|567913205|ref|XP_006448916.1|	72.03	2e-45
AT3G43520	gi|567921856|ref|XP_006452934.1|	56.62	4e-44
AT3G43740	gi|567908145|ref|XP_006446386.1|	74.22	1e-90
AT3G44220	gi|567862948|ref|XP_006424128.1|	61.32	2e-75
AT3G46940	gi|567884825|ref|XP_006434971.1|	80.98	5e-72
AT3G47070	gi|567864778|ref|XP_006425038.1|	58	3e-25
AT3G48420	gi|567895032|ref|XP_006440004.1|	84.39	2e-125
AT3G48540	gi|567888630|ref|XP_006436837.1|	79.82	7e-101
AT3G50910	gi|567866031|ref|XP_006425638.1|	50.83	3e-110
AT3G50920	gi|567866017|ref|XP_006425631.1|	50.91	5e-68
AT3G52930	gi|567875401|ref|XP_006430290.1|	87.15	6e-179
AT3G54020	gi|567873315|ref|XP_006429247.1|	78.59	3e-145
AT3G54090	gi|567873349|ref|XP_006429264.1|	70.68	0
AT3G54150	gi|567879163|ref|XP_006432140.1|	56.89	8e-55
AT3G54690	gi|567902672|ref|XP_006443824.1|	78.64	2e-147
AT3G55410	gi|567898350|ref|XP_006441663.1|	88.5	0
AT3G55870	gi|567886366|ref|XP_006435705.1|	77.32	0
AT3G57470	gi|567857444|ref|XP_006421405.1|	66.44	0
AT3G59480	gi|567901036|ref|XP_006443006.1|	87.34	6e-159
AT3G59530	gi|567901008|ref|XP_006442992.1|	79.45	1e-137
AT3G60590	gi|567905670|ref|XP_006445323.1|	61.4	2e-99
AT3G60750	gi|567905578|ref|XP_006445277.1|	82.4	0
AT3G61010	gi|567886566|ref|XP_006435805.1|	72	3e-14
AT3G61870	gi|567904578|ref|XP_006444777.1|	63.77	2e-96
AT3G62530	gi|567902774|ref|XP_006443875.1|	43	6e-35
AT4G01430	gi|567904386|ref|XP_006444681.1|	41.09	7e-71
AT4G02120	gi|567887438|ref|XP_006436241.1|	85.23	0
AT4G02430	gi|557546585|gb|ESR57563.1|	76.08	3e-82
AT4G02530	gi|567917772|ref|XP_006450892.1|	69.54	2e-54
AT4G02725	gi|567903122|ref|XP_006444049.1|	56.49	2e-43
AT4G02850	gi|567903242|ref|XP_006444109.1|	50.32	4e-84
AT4G08360	gi|567883619|ref|XP_006434368.1|	60.95	1e-27
AT4G09580	gi|557536733|gb|ESR47851.1|	76.66	2e-125
AT4G10260	gi|567898732|ref|XP_006441854.1|	80.8	7e-151
AT4G10430	gi|557541423|gb|ESR52401.1|	77.71	7e-145
AT4G13630	gi|567902220|ref|XP_006443598.1|	35.05	5e-53
AT4G13720	gi|567854891|ref|XP_006420565.1|	84.88	6e-101
AT4G14090	gi|567856714|ref|XP_006421040.1|	49.14	4e-108
AT4G14905	gi|567870807|ref|XP_006428025.1|	32.58	1e-41
AT4G14910	gi|567853531|ref|XP_006419929.1|	75	5e-101
AT4G14930	gi|557521793|gb|ESR33160.1|	64.59	2e-109
AT4G14950	gi|567853463|ref|XP_006419895.1|	69.59	6e-178
AT4G16820	gi|567895440|ref|XP_006440208.1|	58.64	9e-160
AT4G17020	gi|557554351|gb|ESR64365.1|	75	3e-125
AT4G17486	gi|567895500|ref|XP_006440238.1|	65.89	1e-79
AT4G19880	gi|567912791|ref|XP_006448709.1|	72.15	2e-158
AT4G21660	gi|567913963|ref|XP_006449295.1|	74.23	0
AT4G24310	gi|567878221|ref|XP_006431669.1|	55.9	1e-57
AT4G24820	gi|567895106|ref|XP_006440041.1|	85.38	0
AT4G24830	gi|567895196|ref|XP_006440086.1|	78.3	0
AT4G25550	gi|567858442|ref|XP_006421904.1|	88.5	1e-105
AT4G25710	gi|567870807|ref|XP_006428025.1|	32.8	3e-36
AT4G26520	gi|567921352|ref|XP_006452682.1|	80.17	6e-160
AT4G26530	gi|567921352|ref|XP_006452682.1|	87.71	2e-177
AT4G26910	gi|567920804|ref|XP_006452408.1|	68.92	8e-176
AT4G26970	gi|567920742|ref|XP_006452377.1|	81.82	0
AT4G28040	gi|567922982|ref|XP_006453497.1|	48.9	1e-91
AT4G28720	gi|567902410|ref|XP_006443693.1|	76.18	0
AT4G29540	gi|567918856|ref|XP_006451434.1|	72.54	2e-142
AT4G30690	gi|567923154|ref|XP_006453583.1|	60.73	8e-82
AT4G30820	gi|557556801|gb|ESR66815.1|	50.52	1e-40
AT4G32140	gi|567916744|ref|XP_006450378.1|	78.68	1e-173
AT4G32340	gi|567916852|ref|XP_006450432.1|	68.32	1e-35
AT4G32750	gi|557553868|gb|ESR63882.1|	74.83	4e-126
AT4G35080	gi|567859870|ref|XP_006422589.1|	60	1e-112
AT4G38250	gi|567859534|ref|XP_006422421.1|	68.2	2e-160
AT4G38970	gi|567861648|ref|XP_006423478.1|	87.37	0
AT4G39540	gi|557530014|gb|ESR41264.1|	60.2	4e-95
AT4G39710	gi|567871027|ref|XP_006428135.1|	74.43	5e-74
AT5G01290	gi|557531345|gb|ESR42528.1|	66.42	0
AT5G02160	gi|567873077|ref|XP_006429128.1|	72.22	1e-31
AT5G03290	gi|567872333|ref|XP_006428756.1|	87.37	0
AT5G03690	gi|567875401|ref|XP_006430290.1|	87.39	2e-172
AT5G03770	gi|567893239|ref|XP_006439140.1|	71.6	2e-101
AT5G04330	gi|567865869|ref|XP_006425557.1|	62.25	0
AT5G06580	gi|567874799|ref|XP_006429989.1|	81.69	0
AT5G06730	gi|567866429|ref|XP_006425837.1|	54.58	8e-88
AT5G07020	gi|567879651|ref|XP_006432384.1|	62.44	6e-60
AT5G07960	gi|567896460|ref|XP_006440718.1|	81.55	8e-44
AT5G08300	gi|567897874|ref|XP_006441425.1|	82.81	9e-145
AT5G08565	gi|557551113|gb|ESR61742.1|	84.35	6e-58
AT5G08670	gi|567912017|ref|XP_006448322.1|	81.82	1e-174
AT5G08680	gi|567912017|ref|XP_006448322.1|	81.98	1e-174
AT5G08690	gi|567912017|ref|XP_006448322.1|	81.82	7e-175
AT5G09300	gi|567879233|ref|XP_006432175.1|	75.82	4e-178
AT5G10350	gi|567889024|ref|XP_006437034.1|	62.87	2e-78
AT5G12190	gi|567907995|ref|XP_006446311.1|	86.29	1e-51
AT5G13420	gi|567855371|ref|XP_006420805.1|	85.75	0
AT5G13450	gi|567893205|ref|XP_006439123.1|	57.81	8e-63
AT5G14520	gi|567908531|ref|XP_006446579.1|	68.07	0
AT5G17630	gi|567889659|ref|XP_006437350.1|	69.18	2e-156
AT5G17700	gi|557539494|gb|ESR50538.1|	55.37	6e-150
AT5G17820	gi|567902080|ref|XP_006443528.1|	49.5	1e-75
AT5G17990.1-P	gi|567894716|ref|XP_006439846.1|	69.33	4e-133
AT5G18150	gi|567901870|ref|XP_006443423.1|	61.45	3e-24
AT5G19875	gi|567907097|ref|XP_006445862.1|	54.55	7e-24
AT5G20000	gi|567918008|ref|XP_006451010.1|	92.86	0
AT5G22080	gi|567862860|ref|XP_006424084.1|	84.58	1e-111
AT5G23250	gi|567890165|ref|XP_006437603.1|	83.63	8e-154
AT5G23540	gi|567884505|ref|XP_006434811.1|	95.15	1e-167
AT5G23550	gi|567867549|ref|XP_006426397.1|	83.49	5e-43
AT5G23575	gi|567867563|ref|XP_006426404.1|	76.11	0
AT5G24490	gi|567897504|ref|XP_006441240.1|	78.48	2e-101
AT5G28210	gi|557531345|gb|ESR42528.1|	55.74	0
AT5G28237	gi|567913523|ref|XP_006449075.1|	76.81	1e-175
AT5G28740	gi|567913837|ref|XP_006449232.1|	78.28	0
AT5G36160	gi|567909847|ref|XP_006447237.1|	61	7e-153
AT5G36790	gi|567872253|ref|XP_006428716.1|	78.49	3e-155
AT5G38170	gi|567876273|ref|XP_006430726.1|	49.25	5e-19
AT5G38470	gi|567876399|ref|XP_006430789.1|	67.08	1e-134
AT5G38530	gi|567876523|ref|XP_006430851.1|	86.2	0
AT5G43460	gi|567854113|ref|XP_006420176.1|	68.03	2e-52
AT5G43750	gi|567853930|ref|XP_006420085.1|	57.28	1e-66
AT5G45420	gi|567888574|ref|XP_006436809.1|	49.69	1e-59
AT5G47030	gi|567895264|ref|XP_006440120.1|	75.61	3e-85
AT5G47190	gi|567895406|ref|XP_006440191.1|	61.18	6e-63
AT5G48220	gi|567911023|ref|XP_006447825.1|	76.14	1e-155
AT5G49650	gi|567882297|ref|XP_006433707.1|	76.26	0
AT5G51010	gi|567888904|ref|XP_006436974.1|	59.46	2e-40
AT5G51830	gi|567858254|ref|XP_006421810.1|	80.19	3e-147
AT5G51970	gi|567858294|ref|XP_006421830.1|	74.48	4e-104
AT5G53490	gi|567897328|ref|XP_006441152.1|	65.98	1e-83
AT5G53970	gi|567919540|ref|XP_006451776.1|	75.37	4e-175
AT5G55070	gi|567920804|ref|XP_006452408.1|	73.29	3e-180
AT5G56350	gi|567906487|ref|XP_006445557.1|	88.89	0
AT5G57510	gi|567922764|ref|XP_006453388.1|	50.38	7e-25
AT5G57655	gi|567922864|ref|XP_006453438.1|	81.82	0
AT5G57890	gi|567861822|ref|XP_006423565.1|	69.12	2e-75
AT5G58260	gi|567878955|ref|XP_006432036.1|	83.75	1e-79
AT5G60940	gi|567896614|ref|XP_006440795.1|	67.47	6e-175
AT5G61340	gi|567896344|ref|XP_006440660.1|	54.83	2e-78
AT5G63020	gi|567869119|ref|XP_006427181.1|	44.12	0
AT5G63290	gi|567895088|ref|XP_006440032.1|	63.9	2e-179
AT5G63680	gi|557551115|gb|ESR61744.1|	86.08	0
AT5G64270	gi|567917322|ref|XP_006450667.1|	86.16	0
AT5G65683	gi|567912917|ref|XP_006448772.1|	29.07	4e-45
AT5G65750	gi|567898350|ref|XP_006441663.1|	87.84	0
AT5G66120	gi|567865577|ref|XP_006425411.1|	71.88	2e-108
AT5G67340	gi|557528013|gb|ESR39263.1|	48.62	0
ATCAD5	gi|567860548|ref|XP_006422928.1|	79.49	1e-159
ATCLC-A	gi|567909541|ref|XP_006447084.1|	81.43	0
ATCM2	gi|557553514|gb|ESR63528.1|	64.26	4e-90
ATCS	gi|557541213|gb|ESR52257.1|	85.38	0
ATGLDH	gi|567857172|ref|XP_006421269.1|	82.67	0
ATGLX1	gi|557552356|gb|ESR62985.1|	82.01	9e-137
ATGPX5	gi|567903276|ref|XP_006444126.1|	71.01	3e-68
ATGPX6	gi|567894196|ref|XP_006439586.1|	81.87	6e-79
ATGPX7	gi|567916526|ref|XP_006450269.1|	69.29	1e-88
ATGSTF12	gi|567875609|ref|XP_006430394.1|	60.85	4e-73
ATGSTU11	gi|567892059|ref|XP_006438550.1|	56.87	9e-64
ATGSTU12	gi|567892059|ref|XP_006438550.1|	50.7	1e-52
ATHB17	gi|567911909|ref|XP_006448268.1|	61.43	1e-61
ATHDH	gi|567913127|ref|XP_006448877.1|	85.81	0
ATKDSA2	gi|567859158|ref|XP_006422262.1|	87.8	4e-142
ATMDAR2	gi|567875343|ref|XP_006430261.1|	76.62	0
ATMGL	gi|567893470|ref|XP_006439223.1|	76.89	0
ATO	gi|567859020|ref|XP_006422193.1|	76.47	0
ATP1	gi|557524474|gb|ESR35780.1|	27.36	3e-26
ATPA	gi|557524474|gb|ESR35780.1|	29.21	2e-27
ATPB	gi|567912017|ref|XP_006448322.1|	68.44	6e-125
ATPC1	gi|567914831|ref|XP_006449729.1|	81.17	6e-166
ATPC2	gi|567914831|ref|XP_006449729.1|	70.35	2e-137
ATPPC1	gi|567900052|ref|XP_006442514.1|	88.64	0
ATPQ	gi|567887392|ref|XP_006436218.1|	84.52	4e-81
ATPRX_Q	gi|567921726|ref|XP_006452869.1|	70.56	8e-78
ATRBL3	gi|567858386|ref|XP_006421876.1|	68.64	1e-129
ATRPAC42	gi|567921248|ref|XP_006452630.1|	68.22	3e-137
ATRPAC43	gi|567921248|ref|XP_006452630.1|	71.27	3e-151
ATS9	gi|567922470|ref|XP_006453241.1|	87.47	0
ATSPP	gi|567907921|ref|XP_006446274.1|	81.82	3e-156
ATSR	gi|557541841|gb|ESR52819.1|	80.18	2e-144
ATSRP30	gi|567881737|ref|XP_006433427.1|	79.68	2e-77
ATTIM23-2	gi|567867943|ref|XP_006426594.1|	74.18	2e-64
AVA-P4	gi|557536328|gb|ESR47446.1|	99.39	2e-85
At1g01090	gi|567904484|ref|XP_006444730.1|	80.73	0
At1g19920	gi|567885189|ref|XP_006435153.1|	84.91	0
At1g30120	gi|567914791|ref|XP_006449709.1|	83.9	0
At2g05840	gi|567921630|ref|XP_006452821.1|	82.52	7e-115
At3g54640	gi|567902878|ref|XP_006443927.1|	81.27	3e-129
At5g35590	gi|567921630|ref|XP_006452821.1|	80.89	9e-113
AtGLDP1	gi|567917656|ref|XP_006450834.1|	83.44	0
AtGLDP2	gi|567917656|ref|XP_006450834.1|	83.27	0
AtLa1	gi|567917254|ref|XP_006450633.1|	54.9	9e-132
AtPPa1	gi|567904426|ref|XP_006444701.1|	92.04	9e-108
AtPPa5	gi|567904426|ref|XP_006444701.1|	88.56	5e-104
AtPPa6	gi|567860038|ref|XP_006422673.1|	77.82	6e-134
BAP2	gi|567905290|ref|XP_006445133.1|	42.47	3e-25
BCDH_BETA1	gi|567906499|ref|XP_006445563.1|	92.62	0
BCE2	gi|567852727|ref|XP_006419527.1|	61.52	1e-165
BET12	gi|567854030|ref|XP_006420135.1|	64.57	7e-44
BIGYIN	gi|567899188|ref|XP_006442082.1|	71.52	3e-60
BS14A	gi|557546140|gb|ESR57118.1|	81.97	4e-53
C4H	gi|567879021|ref|XP_006432069.1|	85.95	0
CAD6	gi|567867227|ref|XP_006426236.1|	67.6	1e-138
CAK4	gi|567919358|ref|XP_006451685.1|	77.22	2e-150
CARA	gi|567870471|ref|XP_006427857.1|	74.71	0
CB5-E	gi|557543454|gb|ESR54432.1|	79.1	3e-60
CBP20	gi|567909819|ref|XP_006447223.1|	76.26	2e-103
CBP60G	gi|567881889|ref|XP_006433503.1|	36.02	7e-79
CCS52A2	gi|567896010|ref|XP_006440493.1|	77.99	0
CDC2	gi|557532990|gb|ESR44173.1|	85.03	2e-147
CDC25	gi|557530407|gb|ESR41590.1|	78.57	1e-55
CDKD1;1	gi|567919358|ref|XP_006451685.1|	72.94	5e-160
CDKD1;3	gi|567919358|ref|XP_006451685.1|	74.23	5e-163
CHLD	gi|567907793|ref|XP_006446210.1|	87.68	0
CHLI1	gi|567914307|ref|XP_006449467.1|	78.45	4e-178
CHLI2	gi|567914307|ref|XP_006449467.1|	79.58	2e-177
CHLM	gi|567888864|ref|XP_006436954.1|	70.09	5e-118
CHR1	gi|567866139|ref|XP_006425692.1|	70.13	0
CHR8	gi|557546073|gb|ESR57051.1|	67.05	0
CI51	gi|567891125|ref|XP_006438083.1|	93.81	0
CLPS3	gi|567872079|ref|XP_006428629.1|	72.52	0
CM1	gi|557533319|gb|ESR44502.1|	69.93	2e-108
CM3	gi|557533319|gb|ESR44502.1|	60.86	1e-102
CPL4	gi|567916978|ref|XP_006450495.1|	44.2	1e-77
CPSF100	gi|567858530|ref|XP_006421948.1|	79.68	0
CPSF160	gi|567858154|ref|XP_006421760.1|	76.51	0
CPSF73-I	gi|567878387|ref|XP_006431752.1|	87.32	0
CRB	gi|567882025|ref|XP_006433571.1|	85.49	0
CRD1	gi|567875709|ref|XP_006430444.1|	83.69	0
CSA1	gi|567907787|ref|XP_006446207.1|	33.42	2e-143
CSN5A	gi|567916318|ref|XP_006450165.1|	83.01	4e-169
CSP41A	gi|567903178|ref|XP_006444077.1|	83.33	1e-163
CSR1	gi|567888640|ref|XP_006436842.1|	79.76	0
CSTF77	gi|567874211|ref|XP_006429695.1|	67.68	0
CYCA3;3	gi|567882057|ref|XP_006433587.1|	64.31	9e-104
CYCH;1	gi|567881639|ref|XP_006433378.1|	66.34	1e-116
CYP38	gi|567908321|ref|XP_006446474.1|	76.1	0
CYP705A2	gi|567889066|ref|XP_006437055.1|	42.52	7e-113
CYP705A3	gi|567889066|ref|XP_006437055.1|	41.78	4e-108
CYP71A12	gi|567901184|ref|XP_006443080.1|	47.35	5e-124
CYP71A18	gi|567901184|ref|XP_006443080.1|	46.76	2e-120
CYP71B23	gi|567891393|ref|XP_006438217.1|	49.89	1e-125
CYP76G1	gi|567893237|ref|XP_006439139.1|	69.67	0
CYP77A4	gi|567888298|ref|XP_006436671.1|	75.61	0
CYP77A9	gi|567888298|ref|XP_006436671.1|	66.4	0
CYP77B1	gi|567913495|ref|XP_006449061.1|	75.2	0
CYP78A5	gi|567890859|ref|XP_006437950.1|	67.75	0
CYP78A7	gi|567870811|ref|XP_006428027.1|	68.67	0
CYP78A8	gi|567904568|ref|XP_006444772.1|	65.49	0
CYP81D2	gi|567866755|ref|XP_006426000.1|	60.57	4e-160
CYP81D3	gi|567866755|ref|XP_006426000.1|	60.65	1e-158
CYP81D5	gi|567866755|ref|XP_006426000.1|	58.33	6e-154
CYP81D8	gi|567866755|ref|XP_006426000.1|	61.84	2e-162
CYP81F2	gi|567866755|ref|XP_006426000.1|	53.04	2e-139
CYP81F3	gi|567866755|ref|XP_006426000.1|	53.35	8e-145
CYP81F4	gi|567866755|ref|XP_006426000.1|	50.54	2e-133
CYP81H1	gi|567866755|ref|XP_006426000.1|	52.79	8e-138
CYP82C4	gi|567884663|ref|XP_006434890.1|	70.48	0
CYP91A2	gi|567866755|ref|XP_006426000.1|	53.1	5e-144
CYP96A4	gi|567870731|ref|XP_006427987.1|	49.7	5e-143
CYP98A3	gi|567875811|ref|XP_006430495.1|	80.75	0
CaS	gi|567896774|ref|XP_006440875.1|	63.94	5e-86
D22	gi|567870929|ref|XP_006428086.1|	69.15	0
DELTA-TIP	gi|567868591|ref|XP_006426918.1|	84.84	6e-117
DET3	gi|557549572|gb|ESR60201.1|	84.76	0
DFR	gi|567884947|ref|XP_006435032.1|	74.78	3e-149
DHAR1	gi|567876053|ref|XP_006430616.1|	63.16	5e-74
DHS1	gi|567867467|ref|XP_006426356.1|	79.85	0
DHS2	gi|557525729|gb|ESR37035.1|	83.95	0
DIN4	gi|567906499|ref|XP_006445563.1|	92.92	1e-180
DL3795W	gi|567882019|ref|XP_006433568.1|	73.83	3e-80
DL3925W	gi|567852875|ref|XP_006419601.1|	83.42	1e-90
EIF2_BETA	gi|557551314|gb|ESR61943.1|	76.4	2e-105
EMB1144	gi|567887550|ref|XP_006436297.1|	81.92	0
EMB1467	gi|567897754|ref|XP_006441365.1|	81.74	0
EMB2719	gi|567859828|ref|XP_006422568.1|	82.82	0
EMB2770	gi|567910069|ref|XP_006447348.1|	75.7	0
EMB3003	gi|567884129|ref|XP_006434623.1|	76.5	7e-173
ENH1	gi|567871817|ref|XP_006428498.1|	75.4	8e-102
ERCC1	gi|567881409|ref|XP_006433263.1|	62.86	2e-132
F17L21.24	gi|567882135|ref|XP_006433626.1|	74.54	3e-84
F3H	gi|567865753|ref|XP_006425499.1|	82.04	5e-177
FBP	gi|567873333|ref|XP_006429256.1|	83.46	0
FC1	gi|557554032|gb|ESR64046.1|	74.82	1e-173
FC2	gi|567867601|ref|XP_006426423.1|	77.07	0
FIB2	gi|567890163|ref|XP_006437602.1|	93.72	7e-128
FIS1B	gi|567899188|ref|XP_006442082.1|	57.79	9e-48
FKBP15-1	gi|567889448|ref|XP_006437246.1|	80.56	4e-63
FNR1	gi|567865659|ref|XP_006425452.1|	82.42	7e-169
FNR2	gi|567865659|ref|XP_006425452.1|	78.9	8e-165
FZR2	gi|567896010|ref|XP_006440493.1|	81.43	0
GAPA-2	gi|567909103|ref|XP_006446865.1|	85.4	6e-177
GAPB	gi|567885695|ref|XP_006435406.1|	84.99	0
GAPC1	gi|567891187|ref|XP_006438114.1|	92.54	1e-179
GDCH	gi|567888470|ref|XP_006436757.1|	74.55	2e-67
GDCST	gi|567914891|ref|XP_006449759.1|	86.8	0
GGT2	gi|567870929|ref|XP_006428086.1|	65.1	0
GGT4	gi|567918704|ref|XP_006451358.1|	62.66	0
GK-1	gi|557523301|gb|ESR34668.1|	65.98	3e-141
GLT1	gi|557524059|gb|ESR35426.1|	82.12	0
GLY2	gi|567886890|ref|XP_006435967.1|	75.19	3e-121
GR	gi|567897668|ref|XP_006441322.1|	77.21	0
GRX480	gi|567914209|ref|XP_006449418.1|	67.96	5e-36
GSA2	gi|567888746|ref|XP_006436895.1|	83.76	0
GSH1	gi|557541816|gb|ESR52794.1|	80.08	0
GSH2	gi|567881269|ref|XP_006433193.1|	72.24	0
GTF2H2	gi|567854991|ref|XP_006420615.1|	79.24	0
GUN4	gi|567901106|ref|XP_006443041.1|	60.51	7e-58
GUN5	gi|567857416|ref|XP_006421391.1|	87.78	0
HEMC	gi|567890147|ref|XP_006437594.1|	75.67	8e-155
HEMD	gi|557536955|gb|ESR48073.1|	72.87	9e-99
HEME1	gi|567900024|ref|XP_006442500.1|	81.76	2e-162
HEME2	gi|567886702|ref|XP_006435873.1|	82.92	2e-172
HEMG2	gi|567909607|ref|XP_006447117.1|	70.89	0
HPA1	gi|567884123|ref|XP_006434620.1|	79.54	2e-174
HPR	gi|567859868|ref|XP_006422588.1|	90.93	0
IAR4	gi|567891979|ref|XP_006438510.1|	84.01	0
IDH1	gi|567859602|ref|XP_006422455.1|	87.74	0
IDH2	gi|567859602|ref|XP_006422455.1|	84.2	9e-177
IMDH	gi|557529511|gb|ESR40761.1|	80.84	0
IMPDH	gi|567859148|ref|XP_006422257.1|	75.3	0
KDO1	gi|567919768|ref|XP_006451890.1|	88.45	5e-135
KDSA	gi|567859158|ref|XP_006422262.1|	92.44	8e-122
L-GALDH	gi|567860044|ref|XP_006422676.1|	80.76	2e-142
LDOX	gi|567895998|ref|XP_006440487.1|	79.08	2e-160
LHCA6	gi|557556066|gb|ESR66080.1|	81.7	4e-113
LIN2	gi|567874427|ref|XP_006429803.1|	80.26	8e-177
LIS	gi|567857028|ref|XP_006421197.1|	64.83	2e-178
LOS2	gi|567875447|ref|XP_006430313.1|	87.78	0
LTA3	gi|567888142|ref|XP_006436593.1|	66.36	0
MAB1	gi|567892617|ref|XP_006438829.1|	85.12	1e-175
MAPKKK19	gi|567866573|ref|XP_006425909.1|	50.82	2e-93
MBD5	gi|567864370|ref|XP_006424834.1|	45.2	5e-34
MBD6	gi|567864370|ref|XP_006424834.1|	39.01	7e-37
MCM2	gi|567862374|ref|XP_006423841.1|	77.48	0
MCM3	gi|567914703|ref|XP_006449665.1|	72.76	0
MCM4	gi|567861504|ref|XP_006423406.1|	75.26	0
MEE32	gi|567853055|ref|XP_006419691.1|	74.44	0
MPPBETA	gi|567877371|ref|XP_006431275.1|	79.61	0
MPPalpha	gi|567868453|ref|XP_006426849.1|	65.41	2e-175
MTA	gi|567893520|ref|XP_006439248.1|	65.55	0
MTO2	gi|567867967|ref|XP_006426606.1|	86.43	0
MYB15	gi|567854215|ref|XP_006420227.1|	47.87	4e-63
NAP57	gi|567857130|ref|XP_006421248.1|	85.29	0
NDF1	gi|567870007|ref|XP_006427625.1|	73.65	0
NDF4	gi|567868575|ref|XP_006426910.1|	62.31	1e-63
NDPK1	gi|567893694|ref|XP_006439335.1|	58.67	7e-50
NDPK2	gi|567895116|ref|XP_006440046.1|	77.94	2e-87
NF-YA3	gi|567867979|ref|XP_006426612.1|	48.18	9e-57
NF-YA8	gi|567867979|ref|XP_006426612.1|	46.08	2e-46
NF-YC1	gi|557539046|gb|ESR50090.1|	89.27	7e-89
NF-YC3	gi|557535403|gb|ESR46521.1|	58.13	4e-64
NF-YC4	gi|557539046|gb|ESR50090.1|	85.1	3e-84
NF-YC6	gi|557539046|gb|ESR50090.1|	54.43	1e-38
NLM1	gi|567914499|ref|XP_006449563.1|	72.08	1e-98
NPQ4	gi|567883273|ref|XP_006434195.1|	71.89	4e-88
NRPA1	gi|567857542|ref|XP_006421454.1|	57.68	0
NRPA2	gi|567871009|ref|XP_006428126.1|	72.9	0
NRPB1	gi|567865469|ref|XP_006425357.1|	86.83	0
NRPB10	gi|567891625|ref|XP_006438333.1|	84.51	5e-31
NRPB11	gi|567893137|ref|XP_006439089.1|	87.07	6e-55
NRPB12	gi|567912183|ref|XP_006448405.1|	88.24	2e-23
NRPB2	gi|567861880|ref|XP_006423594.1|	95.84	0
NRPB3	gi|567860602|ref|XP_006422955.1|	82.76	4e-150
NRPB4	gi|567870777|ref|XP_006428010.1|	90.58	1e-69
NRPB5	gi|557554442|gb|ESR64456.1|	84.8	1e-97
NRPB7	gi|567864542|ref|XP_006424920.1|	90.17	6e-90
NRPC1	gi|567864104|ref|XP_006424701.1|	65.96	0
NRPD1A	gi|567896066|ref|XP_006440521.1|	52.2	0
NRPE3B	gi|567860602|ref|XP_006422955.1|	76.8	2e-139
NRPE5	gi|567899182|ref|XP_006442079.1|	64.68	1e-78
NTL9	gi|567893376|ref|XP_006439176.1|	45.14	9e-108
OMR1	gi|567875505|ref|XP_006430342.1|	75.38	0
PAC1	gi|567874411|ref|XP_006429795.1|	91.6	5e-129
PAD1	gi|567865593|ref|XP_006425419.1|	92	3e-117
PAD2	gi|567865593|ref|XP_006425419.1|	93.2	4e-119
PAD3	gi|567891063|ref|XP_006438052.1|	45.37	1e-100
PAE1	gi|567868347|ref|XP_006426796.1|	95.36	1e-126
PAE2	gi|567868347|ref|XP_006426796.1|	95.36	3e-127
PAF1	gi|567884935|ref|XP_006435026.1|	78.93	8e-122
PAF2	gi|567884935|ref|XP_006435026.1|	79.93	7e-123
PAG1	gi|567875701|ref|XP_006430440.1|	90.36	1e-124
PAI1	gi|567886464|ref|XP_006435754.1|	59.21	6e-84
PAI2	gi|567886464|ref|XP_006435754.1|	59.21	8e-84
PAI3	gi|567886464|ref|XP_006435754.1|	52.48	3e-47
PAL2	gi|567887848|ref|XP_006436446.1|	83.31	0
PAL3	gi|567887848|ref|XP_006436446.1|	75.29	0
PAL4	gi|567887848|ref|XP_006436446.1|	84.13	0
PBA1	gi|567916184|ref|XP_006450098.1|	86.5	7e-117
PBB1	gi|567908697|ref|XP_006446662.1|	83.88	2e-135
PBB2	gi|567908697|ref|XP_006446662.1|	84.67	4e-136
PBC1	gi|567883371|ref|XP_006434244.1|	93.14	1e-107
PBC2	gi|567883371|ref|XP_006434244.1|	91.18	1e-105
PBD1	gi|567853641|ref|XP_006419984.1|	87.88	3e-99
PBD2	gi|567853641|ref|XP_006419984.1|	85.86	1e-96
PBE1	gi|567891097|ref|XP_006438069.1|	83.7	1e-129
PBF1	gi|567888684|ref|XP_006436864.1|	85.2	1e-108
PBG1	gi|567863954|ref|XP_006424626.1|	84	2e-113
PCNA1	gi|567864686|ref|XP_006424992.1|	90.38	1e-133
PDH2	gi|567914791|ref|XP_006449709.1|	87.47	0
PDK	gi|557521111|gb|ESR32478.1|	82.16	3e-178
PDK1	gi|567888134|ref|XP_006436589.1|	80.66	0
PDR12	gi|567917058|ref|XP_006450535.1|	68.62	0
PDS1	gi|567889216|ref|XP_006437130.1|	77.94	0
PER27	gi|567910407|ref|XP_006447517.1|	60.76	3e-106
PER44	gi|567902080|ref|XP_006443528.1|	52.38	4e-81
PER45	gi|567922626|ref|XP_006453319.1|	72.45	8e-134
PETB	gi|567879839|ref|XP_006432478.1|	98.13	1e-55
PETC	gi|557550021|gb|ESR60650.1|	77.78	1e-95
PGIC	gi|567884829|ref|XP_006434973.1|	85.82	0
PGK	gi|567859134|ref|XP_006422250.1|	90.02	0
PGK1	gi|567859136|ref|XP_006422251.1|	83.78	0
PGLCT	gi|557532802|gb|ESR43985.1|	79.56	0
PIP1;5	gi|567894082|ref|XP_006439529.1|	87.8	1e-146
PIP2;5	gi|567887806|ref|XP_006436425.1|	86.12	1e-141
PIP2;8	gi|567859860|ref|XP_006422584.1|	90.11	3e-146
PIP3	gi|567859860|ref|XP_006422584.1|	88.69	2e-146
PLP9	gi|567903158|ref|XP_006444067.1|	74.1	4e-168
PMDH1	gi|567860058|ref|XP_006422683.1|	85.27	2e-170
PMDH2	gi|567860058|ref|XP_006422683.1|	86	2e-145
PPL1	gi|567887094|ref|XP_006436069.1|	64.61	6e-87
PPL2	gi|567887098|ref|XP_006436071.1|	57.14	3e-71
PPOX	gi|567904272|ref|XP_006444624.1|	79.78	0
PRA1.A1	gi|567873211|ref|XP_006429195.1|	80.86	3e-96
PRA1.F4	gi|567867775|ref|XP_006426510.1|	54.79	5e-40
PRK	gi|567880175|ref|XP_006432646.1|	89.61	0
PRL	gi|567904004|ref|XP_006444490.1|	88.65	0
PSAD-1	gi|567903130|ref|XP_006444053.1|	76.53	2e-82
PSAE-1	gi|567902396|ref|XP_006443686.1|	58.45	5e-26
PSAF	gi|557551377|gb|ESR62006.1|	76.52	1e-93
PSAH-1	gi|567868661|ref|XP_006426953.1|	80	8e-64
PSAL	gi|567911271|ref|XP_006447949.1|	79.91	4e-91
PSB28	gi|567902476|ref|XP_006443726.1|	59.68	3e-55
PSB29	gi|567910177|ref|XP_006447402.1|	67	2e-106
PSBO1	gi|567866311|ref|XP_006425778.1|	78.08	4e-149
PSBO2	gi|567866311|ref|XP_006425778.1|	79.58	3e-152
PSBP-1	gi|567889122|ref|XP_006437083.1|	76.98	7e-114
PSBR	gi|567897066|ref|XP_006441021.1|	81.43	1e-51
RAD4	gi|567875967|ref|XP_006430573.1|	51.58	0
RAP74	gi|557552466|gb|ESR63095.1|	68.78	0
RCA	gi|567886240|ref|XP_006435642.1|	79.7	0
RCI3	gi|567910405|ref|XP_006447516.1|	68.05	6e-122
RD28	gi|567872393|ref|XP_006428786.1|	82.23	9e-134
RHL41	gi|567864212|ref|XP_006424755.1|	53.06	4e-25
RNR1	gi|567889727|ref|XP_006437384.1|	86.89	0
RNR2A	gi|557521671|gb|ESR33038.1|	82.61	4e-159
RNS1	gi|567892353|ref|XP_006438697.1|	69.78	3e-95
RPB5C	gi|557554442|gb|ESR64456.1|	47.14	2e-48
RPB5D	gi|567899182|ref|XP_006442079.1|	62.33	3e-74
RPB5E	gi|567855267|ref|XP_006420753.1|	51.87	2e-58
RPN10	gi|567859942|ref|XP_006422625.1|	66.26	6e-137
RPN12a	gi|567893620|ref|XP_006439298.1|	83.52	2e-121
RPN12b	gi|567893620|ref|XP_006439298.1|	63.3	1e-80
RPN1A	gi|567908755|ref|XP_006446691.1|	85.99	0
RPN1B	gi|567908755|ref|XP_006446691.1|	83.11	0
RPN5B	gi|557529881|gb|ESR41131.1|	83.22	0
RPN8A	gi|567873455|ref|XP_006429317.1|	88.96	2e-156
RPT1A	gi|567868387|ref|XP_006426816.1|	96.95	0
RPT2a	gi|567902366|ref|XP_006443671.1|	95.74	0
RPT3	gi|567878983|ref|XP_006432050.1|	89.05	0
RPT4A	gi|567885007|ref|XP_006435062.1|	93.48	0
RPT5A	gi|567881725|ref|XP_006433421.1|	94.81	0
RPT5B	gi|567881725|ref|XP_006433421.1|	94.33	0
RPT6a	gi|567918008|ref|XP_006451010.1|	94.52	0
RUXF	gi|567922730|ref|XP_006453371.1|	92.05	4e-44
SAMC1	gi|557543645|gb|ESR54623.1|	80.31	8e-143
SAPX	gi|557536349|gb|ESR47467.1|	83.16	1e-144
SBPASE	gi|567886288|ref|XP_006435666.1|	81.98	0
SDH1-1	gi|567866129|ref|XP_006425687.1|	89.61	0
SDH1-2	gi|567866129|ref|XP_006425687.1|	86.66	0
SDH2-1	gi|567909783|ref|XP_006447205.1|	77.5	1e-124
SDH2-2	gi|567909783|ref|XP_006447205.1|	82.03	8e-127
SDH2-3	gi|567871103|ref|XP_006428173.1|	77.61	1e-124
SEC61_BETA	gi|567870475|ref|XP_006427859.1|	81.01	1e-22
SF2	gi|557546585|gb|ESR57563.1|	76.44	8e-85
SGR4	gi|567877253|ref|XP_006431216.1|	73.3	8e-91
SHM1	gi|557528215|gb|ESR39465.1|	89.19	0
SHM3	gi|567898920|ref|XP_006441948.1|	80.34	0
SP1L4	gi|557543045|gb|ESR54023.1|	50	2e-18
SPT42	gi|557551113|gb|ESR61742.1|	86.09	7e-59
SRp34a	gi|557543493|gb|ESR54471.1|	80.79	9e-84
SYP132	gi|567901926|ref|XP_006443451.1|	83.99	5e-125
SYP31	gi|557537895|gb|ESR48939.1|	69.71	5e-124
SYP51	gi|567920934|ref|XP_006452473.1|	74.25	7e-91
SmD3	gi|567885591|ref|XP_006435354.1|	87.5	3e-48
TAF13	gi|567903952|ref|XP_006444464.1|	72.09	3e-45
TAFII15	gi|567916428|ref|XP_006450220.1|	82.01	8e-60
TFIIA-S	gi|557535905|gb|ESR47023.1|	89.62	2e-50
TFIIB	gi|567857242|ref|XP_006421304.1|	86.54	1e-156
TFIIB2	gi|567857242|ref|XP_006421304.1|	94.23	8e-171
TFIIS	gi|567874019|ref|XP_006429599.1|	59.48	4e-119
THA1	gi|557544939|gb|ESR55917.1|	75.29	1e-151
THA2	gi|557544939|gb|ESR55917.1|	74.35	3e-148
THY-1	gi|557525281|gb|ESR36587.1|	75.91	0
THY-2	gi|557525281|gb|ESR36587.1|	76.02	0
TIP2;2	gi|567895614|ref|XP_006440295.1|	86.35	6e-113
TIP4;1	gi|567917330|ref|XP_006450671.1|	86.07	6e-112
TOM20-3	gi|567909497|ref|XP_006447062.1|	56.57	5e-58
TOM22-V	gi|567854443|ref|XP_006420341.1|	66.67	2e-23
TPI	gi|567864372|ref|XP_006424835.1|	84.98	3e-113
TRPA	gi|567902878|ref|XP_006443927.1|	78.36	5e-120
TRXF1	gi|567872061|ref|XP_006428620.1|	75	8e-50
TSB1	gi|567920434|ref|XP_006452223.1|	81.49	0
TSB2	gi|567920434|ref|XP_006452223.1|	83.15	0
TSO2	gi|567886480|ref|XP_006435762.1|	85.24	2e-167
TT4	gi|567854977|ref|XP_006420608.1|	86.27	0
TT5	gi|567887236|ref|XP_006436140.1|	68.18	5e-82
TT7	gi|567896496|ref|XP_006440736.1|	68.8	0
TTN8	gi|567902694|ref|XP_006443835.1|	69.32	0
U1-70K	gi|567866145|ref|XP_006425695.1|	56.73	1e-124
U2A	gi|567862440|ref|XP_006423874.1|	78.6	5e-100
U2AF35B	gi|567885841|ref|XP_006435479.1|	70.46	5e-95
UBQ4	gi|557530874|gb|ESR42057.1|	99.74	0
UBQ4	gi|557530874|gb|ESR42057.1|	100	3e-36
UBQ4	gi|557530874|gb|ESR42057.1|	100	3e-36
UBQ4	gi|557530874|gb|ESR42057.1|	100	3e-36
UBQ4	gi|557530874|gb|ESR42057.1|	100	3e-36
UBQ4	gi|557530874|gb|ESR42057.1|	100	3e-36
UGT72E2	gi|567866217|ref|XP_006425731.1|	53.72	1e-146
UGT72E3	gi|567866217|ref|XP_006425731.1|	52.31	6e-143
UTR1	gi|567892253|ref|XP_006438647.1|	85.76	3e-160
UTR3	gi|567892253|ref|XP_006438647.1|	90.61	6e-170
UVH1	gi|567895344|ref|XP_006440160.1|	67.33	0
UVH6	gi|567903204|ref|XP_006444090.1|	87.88	0
VAMP722	gi|557522494|gb|ESR33861.1|	86.78	3e-101
VAP	gi|567905664|ref|XP_006445320.1|	72.02	3e-96
VIT1	gi|567911647|ref|XP_006448137.1|	83.12	1e-109
VTC4	gi|567915133|ref|XP_006449880.1|	76.43	4e-59
WCRKC1	gi|557531958|gb|ESR43141.1|	46.79	5e-34
WRKY6	gi|567914907|ref|XP_006449767.1|	50.96	1e-126
WRKY75	gi|567890931|ref|XP_006437986.1|	74.36	4e-47
Y14	gi|567907723|ref|XP_006446175.1|	68.81	8e-74
YLS8	gi|567890153|ref|XP_006437597.1|	97.18	5e-79
YLS9	gi|567874983|ref|XP_006430081.1|	53.68	5e-59
ZEU1	gi|557549755|gb|ESR60384.1|	71.2	7e-96
anac089	gi|567862990|ref|XP_006424149.1|	43.9	4e-79
emb1507	gi|567858490|ref|XP_006421928.1|	71.76	0
emb2184	gi|567884955|ref|XP_006435036.1|	65.52	3e-48
emb2444	gi|567866179|ref|XP_006425712.1|	87.35	6e-125
fah1	gi|567865869|ref|XP_006425557.1|	76.98	0
mtHsc70-1	gi|567859996|ref|XP_006422652.1|	80.62	0
mtLPD1	gi|567852261|ref|XP_006419294.1|	87.99	0
mtLPD2	gi|567852261|ref|XP_006419294.1|	87.01	0
pde191	gi|567859444|ref|XP_006422376.1|	67.6	3e-125
